# Supplementary material for: The Roles of Whole-Genome and Small-Scale Duplications in the Functional Specialization of Saccharomyces cerevisiae Genes
Source: PLoS Genet. 2013 Jan 3;9(1):e1003176. doi: 10.1371/journal.pgen.1003176 (PMC3536658; doi:10.1371/journal.pgen.1003176)
Supplement: Table S2 — Genetic interactions and JTT-corrected amino acid divergence of duplicated genes formed by whole genome duplication (WGD) in Sacchromyces cerevisiae. Divergence refers to the distance from a gene copy to the most recent ancestor of the duplication event. Genes are named according to their locus tags in S. cerevisiae. (XLS) [file pgen.1003176.s002.xls]

## Sheet: Ohnologs_dist_int.csv
Gene	Distance	Interactions
YBR020W	0.133102	6
YDR069C	0.403692	59
YJL129C	0.126691	65
YPL095C	0.0741885	97
YJR147W	0.331398	98
YBL106C	0.106012	98
YDR263C	0.154704	101
YGL089C	0.144824	101
YDR436W	0.234719	102
YGL139W	0.0484434	103
YMR118C	0.135798	104
YOL016C	0.0330157	104
YBR050C	1.09423	105
YAL017W	0.0690071	106
YBR014C	0.461306	107
YDR046C	0.044196	108
YDL214C	0.140108	109
YDR059C	-0.00252795	112
YDR222W	0.0857807	112
YLR248W	0.0666241	112
YDR252W	0.095351	112
YBR182C	0.277557	113
YLR313C	0.360638	113
YPR149W	0.0447586	114
YNR034W	0.0285577	115
YGL209W	0.0669182	115
YML116W	0.0928824	116
YMR206W	0.127026	116
YDR107C	0.0694771	116
YAR042W	0.232451	116
YOR016C	0.18979	116
YKR034W	0.0703187	117
YCL036W	0.133174	117
YKL163W	0.0617359	117
YGR008C	0.0459038	117
YLR083C	0.047827	118
YDL109C	0.149433	120
YBL027W	-0.000461212	120
YKL133C	0.208038	120
YDR233C	0.0643427	120
YKL161C	0.181471	120
YOR028C	0.158559	121
YDL012C	0.232674	121
YDR259C	0.231712	121
YBL005W	0.161636	121
YHR117W	0.119361	121
YGL208W	0.147951	121
YKL187C	0.125032	122
YLR413W	0.106838	122
YDR251W	0.163992	122
YOR229W	0.0468557	122
YPL163C	0.589869	122
YIL113W	0.185538	122
YMR053C	0.0878811	122
YFR014C	0.0907578	123
YPR154W	0.0898345	123
YPL224C	0.129924	123
YOR101W	0.175547	123
YGR221C	0.276693	124
YDR304C	0.0431811	124
YPR138C	0.0286039	125
YLR108C	0.155431	125
YJL084C	0.0864421	125
YBL009W	0.154116	126
YGR238C	0.427751	126
YGR038W	0.0429747	126
YBR145W	0.0548333	127
YHL017W	0.455307	128
YGL062W	0.0208841	129
YPL220W	0.00677745	129
YML058W	0.060031	129
YIL050W	0.102331	129
YAL028W	0.213785	129
YOR019W	0.227145	130
YJR047C	0.0327095	130
YDL239C	0.31772	130
YLR020C	0.0606606	130
YLR437C	0.0690752	130
YOR185C	0.00444378	130
YDR147W	0.152079	130
YMR031C	0.158322	131
YNR014W	0.274739	131
YPR042C	0.0834622	131
YER081W	0.0141756	132
YDR272W	0.109291	133
YKR098C	0.164078	133
YLR354C	0.0355637	133
YNL093W	0.154213	133
YHR139C	0.0728289	133
YGR273C	0.132807	133
YNL108C	0.0401735	133
YHL012W	0.850503	133
YMR279C	0.101113	134
YKR003W	0.218081	134
YBR183W	0.0721727	134
YJL079C	0.263591	134
YDR098C	0.118532	134
YMR102C	0.0882447	135
YLR136C	0.0729485	135
YOR227W	0.121482	135
YKR021W	0.0885013	135
YLR028C	0.0106947	135
YIL114C	0.166903	135
YAL029C	0.549143	135
YOR363C	0.0900863	135
YFR023W	0.043489	135
YKL129C	0.0811295	135
YKL050C	0.288851	135
YCL050C	0.0330391	136
YKL043W	0.146489	136
YDR326C	0.0864772	136
YGR049W	0.0938708	136
YLR120C	0.0970902	136
YKL072W	0.0771079	136
YOR299W	0.122575	136
YGR279C	0.197518	137
YOL113W	0.101904	137
YOR034C	0.152333	137
YDR018C	0.165672	137
YPL019C	0.0730695	137
YDR480W	0.355923	137
YFR012W	0.378371	137
YJL181W	0.241542	137
YNR002C	0.0464155	138
YHR033W	0.0259072	138
YDR055W	0.0905333	138
YBR052C	0.0735708	138
YPL198W	0.015459	139
YCL024W	0.189092	139
YNL066W	0.132139	139
YDR528W	0.177182	139
YJR061W	0.156484	139
YDL161W	0.0892825	139
YOR156C	0.112453	140
YMR246W	0.0910579	140
YGL021W	0.10376	141
YHR097C	0.0966251	141
YDR273W	0.300944	141
YOR081C	0.0606568	141
YOR247W	0.486256	141
YBL069W	0.0459341	141
YBR161W	0.202025	141
YPL249C	0.191478	141
YFR015C	0.0276114	141
YLR187W	0.155395	142
YBL056W	0.0467317	142
YGL056C	0.06142	142
YOR047C	0.103994	142
YAL037W	0.216644	142
YOL024W	0.334945	142
YPR172W	0.0483134	142
YPR158W	0.282711	142
YLR327C	0.0602993	142
YER067W	0.0481512	143
YBR197C	0.255268	143
YPL137C	0.114468	143
YLR206W	0.0682481	143
YOL101C	0.0567465	143
YPR157W	0.108315	143
YKR078W	0.19641	144
YDL211C	0.346918	144
YJL191W	0.0110655	144
YOL131W	0.225703	144
YCR069W	0.188656	144
YDR475C	0.125419	144
YLR356W	0.0816367	144
YHR131C	0.163856	144
YKL168C	0.138357	145
YJR048W	0.0147241	145
YLR273C	0.253239	145
YLL061W	0.0523945	145
YPR111W	0.0544628	145
YDR066C	0.889393	145
YER144C	0.460293	145
YHR106W	0.0665827	145
YER045C	0.247448	146
YNL065W	0.069191	146
YNL047C	0.133654	146
YLR174W	0.0883496	146
YGL228W	0.56166	146
YPL187W	0.09916	146
YCR073C	0.145625	146
YGR041W	0.30501	147
YKL091C	0.0237503	147
YJR015W	0.13512	147
YBL068W	0.0225291	147
YHR162W	0.00584802	147
YOL128C	0.071609	147
YER064C	0.198565	147
YOL091W	1.03712	147
YJL137C	0.143781	148
YKL166C	0.0368256	148
YGL002W	0.097232	148
YPL212C	0.0665966	148
YBR259W	0.198024	148
YLR333C	0.0046512	149
YGR131W	0.0922625	149
YLR324W	0.0719092	149
YPR058W	0.0537627	149
YOL043C	0.104019	150
YLR453C	1.49428	150
YNR048W	0.106877	150
YPL230W	0.301953	150
YOL059W	0.172229	150
YOL103W	0.0496682	150
YJR031C	0.131582	150
YOR338W	0.135835	150
YPL221W	0.0560161	150
YBR241C	0.0688223	151
YOR180C	0.112597	151
YLL012W	0.0720545	151
YJL116C	0.0776405	151
YOR190W	0.0855741	152
YLR072W	0.133121	152
YPL191C	0.232516	152
YIL066C	0.0300298	152
YDR026C	0.176017	152
YCL040W	0.0139326	152
YKL105C	0.397989	152
YFL004W	0.0650689	152
YOL056W	0.101387	152
YGL071W	0.140456	153
YLR456W	0.103759	153
YGL063W	0.139201	153
YKL156W	0.0186357	153
YNL029C	0.109759	153
YNL116W	0.0938333	153
YKR061W	0.0786473	153
YIL074C	0.0268439	154
YOR092W	0.0640519	154
YDR351W	0.111001	154
YDL079C	0.135116	154
YNL008C	0.196766	154
YPL119C	0.0776459	155
YMR124W	0.535886	155
YNR044W	0.341868	155
YCR011C	0.0432995	155
YDR458C	0.162616	155
YLR284C	0.0988598	155
YDL204W	0.148247	155
YER174C	0.0790654	156
YBL043W	0.175848	156
YDL155W	0.0695301	156
YAL051W	0.078699	156
YHR061C	0.130241	156
YOR193W	1.07212	156
YML057W	0.0566114	156
YGR097W	0.0696863	157
YPR008W	0.0953116	157
YGL197W	0.309533	157
YBR177C	0.0881947	157
YHR057C	0.0582565	157
YDR345C	0.192964	158
YFR039C	1.04151	158
YDL085W	0.0626101	158
YAL062W	0.0334803	158
YLR164W	0.112607	158
YKL121W	0.129755	158
YAL034C	0.0892077	159
YBR147W	0.0917459	159
YOL028C	0.129002	159
YLR258W	0.0221745	159
YOR062C	0.18274	160
YLR099C	0.0546552	160
YKR091W	0.19698	160
YML101C	1.01538	160
YOR347C	0.0501341	161
YGR010W	0.0124466	161
YJR030C	0.2429	161
YGR254W	0.0134434	161
YNL095C	0.136922	161
YIL158W	0.0988375	162
YER054C	0.114065	162
YIL151C	0.0912939	162
YDR003W	0.294467	162
YGR239C	0.251018	162
YGL101W	0.105285	162
YPL087W	0.0502695	162
YHR015W	0.173672	162
YCR048W	0.116736	162
YML027W	0.10276	162
YDR125C	0.112716	162
YOR375C	0.0353074	163
YDR368W	0.030009	163
YGR209C	0.0146352	163
YPL081W	0.0130556	163
YBR005W	0.495789	163
YIL095W	0.125463	163
YGR256W	0.0399685	163
YDR451C	0.142618	163
YCR026C	0.1324	164
YLR450W	0.0483052	164
YJR054W	0.11662	164
YGL229C	0.579217	164
YLR080W	0.115858	164
YMR121C	0.0150296	164
YIL111W	0.107451	164
YER119C	0.0718379	164
YDL179W	0.185239	164
YLR031W	0.738773	165
YLR183C	0.165166	165
YHR080C	0.192382	165
YMR120C	0.0135889	165
YNL020C	0.177045	166
YMR195W	0.691828	166
YMR153W	0.207557	166
YIL056W	0.0943918	167
YMR181C	0.100236	167
YKR050W	0.136695	167
YNL074C	0.18984	168
YNL058C	0.118531	168
YDL019C	0.397368	168
YBL054W	0.117938	168
YBR150C	0.216354	168
YDR077W	0.388355	168
YPR174C	0.130424	169
YKR100C	0.107427	169
YMR104C	0.0822333	169
YDL010W	0.577576	169
YGR136W	0.0858411	170
YMR192W	0.198968	170
YDL194W	0.101528	170
YIL123W	0.0815374	170
YLR344W	0.00793668	170
YDR099W	0.00945208	170
YAL015C	0.108168	171
YOR042W	0.156328	171
YNL104C	0.0183722	172
YOR365C	0.146693	172
YNL014W	0.0245749	172
YBR085W	0.0342183	172
YMR199W	0.0406041	172
YDR501W	0.19845	172
YER101C	0.0755086	173
YLR043C	0.0198046	173
YGR283C	0.12713	173
YDL188C	0.0343739	173
YNL144C	0.197588	174
YAL007C	0.190504	174
YJL070C	0.0813259	174
YMR182C	0.205817	175
YIL117C	0.288242	175
YKL065C	0.0503076	175
YLR225C	0.0650983	175
YGR032W	0.0177826	175
YMR295C	0.0407648	176
YOR342C	0.0955875	176
YCR067C	0.33397	176
YPL216W	0.364963	176
YNL130C	0.25275	176
YOL019W	0.1476	177
YGL082W	0.0381075	177
YOR179C	0.202892	177
YLR375W	0.0457911	178
YMR177W	0.0837047	178
YJR091C	0.0505611	178
YDL048C	0.0817997	179
YGR243W	0.0647414	179
YDR409W	0.214821	179
YFR013W	0.103932	179
YKL068W	0.181535	179
YDR206W	0.180816	179
YML109W	0.153702	179
YBR218C	0.0189586	180
YFL048C	0.0985865	180
YPR156C	0.0180052	181
YMR008C	0.0505199	181
YGL166W	0.185285	181
YNL004W	0.0971532	182
YBR148W	1.07384	182
YML018C	0.0663542	183
YOR018W	0.121124	183
YDL184C	0	183
YBR242W	0.0961484	183
YDR132C	0.130107	183
YBR216C	0.154997	184
YCR010C	0.067774	185
YDR441C	0.0802863	185
YCL051W	0.135213	185
YIL057C	0.0184679	185
YER158C	0.898106	185
YMR310C	0.0754845	186
YBR284W	0.160941	186
YDR502C	0.011469	186
YBR031W	0.00478761	186
YJL065C	0.1136	187
YBR172C	0.20164	187
YER129W	0.122704	187
YIL131C	0.0640959	188
YKL020C	0.120448	188
YPL219W	0.0731509	189
YOR167C	-0.000114797	189
YJR127C	0.138355	190
YNL154C	0.0313099	190
YHR096C	0.137527	190
YGL096W	0.234452	190
YPL089C	0.148369	191
YAL053W	0.0493142	191
YHL035C	0.164243	191
YIL079C	0.347111	192
YPL189W	0.142903	193
YMR237W	0.0376243	193
YOR213C	0.241654	194
YJL110C	0.182687	194
YPL232W	0.0235634	194
YML047C	0.0833346	194
YGR241C	0.0934035	196
YDR530C	0.0995701	196
YOL017W	0.312869	196
YKL027W	0.265392	196
YLR266C	0.236438	197
YOR316C	0.114673	197
YHR161C	0.141343	197
YGR141W	0.0798002	197
YDR144C	0.220117	198
YJL159W	0.0370119	198
YDR348C	0.102985	199
YPL112C	0.456202	199
YHR003C	0.457728	199
YPR074C	0.100053	199
YPL240C	0.0277064	200
YDR001C	0.129704	200
YAL030W	0.0700982	200
YNL157W	0.0740903	201
YHR158C	0.462965	201
YDR134C	0.0619751	202
YLL021W	0.224055	203
YBL067C	0.142826	205
YLR353W	0.224875	205
YFL042C	0.121704	206
YNL049C	0.091793	206
YMR175W	0.00389663	206
YJL083W	0.168742	207
YGL222C	0.0661748	207
YMR109W	0.0521953	208
YDL070W	0.066305	208
YDL175C	0.431257	209
YLR228C	0.29609	210
YPR115W	0.197778	210
YGR121C	0.0422228	211
YOR371C	0.101183	212
YOL112W	0.0847484	212
YCR037C	0.0373563	212
YPL229W	0.0875712	212
YKR058W	0.271409	213
YER132C	0.502678	213
YJL177W	0.00744648	213
YGR109C	0.126582	214
YNL096C	0.0886923	215
YPL135W	0.0392343	215
YBL072C	0.00411803	216
YDR085C	0.868242	217
YPR052C	0.01087	218
YCL035C	0.0330251	218
YKR027W	0.084048	218
YLR168C	0.0444919	219
YMR194W	0.0181165	219
YPL139C	0.141759	220
YJL082W	0.0392806	221
YMR186W	0.0126059	222
YDR490C	0.147806	222
YER098W	0.157391	222
YDL083C	0	224
YNR047W	0.0792924	224
YKR096W	0.123227	224
YPR120C	0.108108	225
YBL085W	0.127335	226
YNL298W	0.05534	227
YNL087W	0.0823292	227
YAL023C	0.0353431	228
YJL134W	0.0880435	228
YGR124W	0.0332804	229
YOR317W	0.0637959	232
YLR406C	0	234
YGL104C	0.0676056	234
YJL160C	0.109298	234
YLR448W	0.0326379	234
YDL131W	0.0319153	235
YKR072C	0.121417	236
YFR017C	0.230819	237
YGL133W	0.121603	238
YML074C	0.0663167	238
YIL135C	0.0893991	239
YJL112W	0.10722	240
YNR001C	0.0178871	240
YMR264W	0.38107	244
YOR327C	0.0111143	248
YDR508C	0.210142	251
YHR146W	0.186744	252
YBL101C	0.0841952	252
YDR447C	0.00723129	252
YKR084C	0.0834056	255
YGR148C	0.0293008	256
YLR210W	0.0927037	257
YLR131C	0.139629	257
YMR207C	0.141906	259
YKR059W	0.00849218	261
YGR143W	0.0625215	261
YOR109W	0.055852	263
YER139C	0.162041	265
YML106W	0.0105722	266
YKL127W	0.0585627	269
YMR230W	0.0149633	269
YPR030W	0.212795	271
YCR005C	0.0268052	272
YPL250C	0.533862	274
YLR441C	-0.000618812	274
YER131W	0.0217759	275
YNL053W	0.118961	275
YKR094C	0	278
YDR514C	0.101673	279
YGL084C	0.0448644	280
YOR054C	0.158069	282
YOR293W	0.0101324	284
YNL001W	0.0594788	291
YBL059W	0.31093	292
YKR057W	-0.000354635	293
YDL191W	0.0169508	296
YLR110C	0.0232883	298
YDR471W	0.0152202	299
YJR059W	0.0654984	302
YCL025C	0.182306	302
YML016C	0.258959	304
YDR389W	0.112284	305
YHL034C	0.0433302	312
YGL031C	0.0191969	313
YFR040W	0.220869	320
YPL105C	0.19387	325
YJL164C	0.0534111	330
YGR085C	0.0130422	332
YPL256C	0.076205	332
YOR089C	0.0269244	333
YCR031C	0.0108083	338
YLR357W	0.0374466	340
YGR214W	0.00399202	342
YPR119W	0.163711	342
YPL106C	0.0325465	343
YCR034W	0.0325515	345
YDR213W	0.370877	347
YKR075C	0.152696	347
YGR092W	0.0241594	348
YGL135W	0.00677745	352
YEL030W	0.10629	353
YIL006W	0.0683936	355
YBR214W	0.0262333	362
YML073C	0.0349305	363
YEL047C	0.0534009	364
YML124C	0.059683	365
YKR028W	0.148542	365
YHR021C	0.00613505	366
YMR285C	0.0906727	367
YJL138C	0.0112398	372
YKR029C	0.1695	375
YDR146C	0.135923	375
YIR033W	0.0747872	385
YPR032W	0.094657	386
YKL032C	0.132771	387
YDR463W	0.126351	389
YMR183C	0.0290219	390
YNL079C	0.0249586	392
YER074W	-0.000349834	392
YDL182W	0.0198742	392
YEL006W	0.0702658	394
YPL057C	0.181833	398
YER035W	0.270898	399
YER037W	0.0552988	400
YMR243C	0.0562121	402
YDR032C	0.0045864	403
YMR016C	0.200949	403
YNL052W	0.0552285	404
YKL006W	0.0222259	406
YOR108W	0.0229086	408
YBL079W	0.0668991	409
YLR260W	0.0861203	411
YOR226C	0.0117632	411
YML056C	0.0591626	418
YEL016C	0.231269	419
YER105C	0.17216	421
YNL309W	0.110402	427
YHL001W	0.019036	430
YDR009W	0.138739	434
YDR515W	0.278594	434
YLR371W	0.0457021	437
YDR309C	0.155565	438
YNL270C	0.228983	439
YGL253W	0.106387	444
YPL141C	0.121254	447
YJL136C	-0.000567295	450
YDR500C	0.0353088	451
YCL011C	0.0501865	454
YPL134C	0.0466572	456
YJL105W	0.141998	457
YOR173W	0.0259883	457
YML087C	0.556404	459
YIL036W	0.185771	461
YNL257C	0.094318	462
YPL223C	0.11999	462
YAL038W	0.00440617	463
YMR119W	0.125304	470
YDR223W	0.394018	476
YHR016C	0.12034	479
YDR200C	0.113002	480
YDR185C	0.0541646	481
YOR222W	0.0389368	482
YDR507C	0.0687562	482
YIL156W	0.0816599	484
YLR328W	0.0261881	485
YGL224C	0.0619685	486
YBR042C	0.105756	487
YHR103W	0.107766	488
YJR103W	0.0488225	493
YOR214C	0.995215	495
YEL060C	0.0906548	497
YFR022W	0.0967879	498
YDR043C	0.0807677	499
YOR321W	0.0801084	499
YGL179C	0.181244	499
YPL053C	0.0872318	500
YBR068C	0.0483791	501
YGL158W	0.266581	501
YGL054C	0.0102554	502
YGL060W	0.233985	503
YML007W	0.161602	504
YPL228W	0.129236	506
YEL034W	0.0398512	507
YPR132W	0	508
YPL274W	0.0520182	508
YBR054W	0.0294548	509
YJR049C	0.0445526	511
YMR233W	0.137811	511
YMR271C	0.0730931	511
YIR018W	0.15443	513
YDR438W	0.153422	513
YPL038W	0.11971	513
YDR033W	0.0748636	514
YPL140C	0.0779653	515
YDR518W	0.0887009	515
YBR016W	0.33185	515
YOR120W	0.0560571	517
YPL177C	0.154063	519
YGR142W	0.190605	520
YDL226C	0.107239	521
YIL018W	-0.000144604	522
YPL176C	0.106341	523
YHR203C	-0.000153849	524
YIL069C	-0.000349834	529
YKL164C	0.0230056	529
YMR105C	0.0249894	530
YDR277C	0.0606025	530
YHR174W	0.0269132	530
YMR040W	0.126774	531
YPL202C	0.174855	531
YDR312W	0.0602416	532
YLL046C	0.146726	532
YLR133W	0.0867844	533
YML118W	0.160914	534
YIL053W	0.00423119	536
YIL085C	0.0777331	536
YMR145C	0.046763	537
YHR123W	0.344365	537
YCL048W	0.0874423	540
YPR009W	0.158729	540
YLR433C	0.0410151	541
YJR009C	0.0172445	541
YBR001C	0.149883	542
YKR036C	0.15342	543
YGR043C	0.0625453	543
YPL130W	0.75268	543
YHR163W	0.132674	544
YPR145W	0.0268405	545
YDL222C	0.105459	546
YOR324C	0.172515	546
YOL115W	0.076341	546
YGL162W	0.131084	547
YNL197C	0.107003	547
YJL133W	0.0231792	548
YBR024W	0.442356	550
YER088C	0.144136	550
YDR379W	0.196161	550
YER096W	0.235353	552
YGR004W	0.0705977	552
YMR180C	0.296098	553
YGR108W	0.342623	553
YGR230W	0.402857	553
YOR127W	0.165804	554
YBR169C	0.0692641	555
YDL061C	0.0185334	555
YOR237W	0.0585022	555
YBR066C	0.114225	555
YOL092W	0.0655224	556
YLL045C	0.0046882	557
YKL201C	0.0916492	557
YER114C	0.124175	557
YER150W	0.279452	558
YHR155W	0.145593	559
YPL026C	0.0475409	559
YDL088C	0.186829	560
YJL058C	0.115075	561
YHR160C	0.298314	564
YDL036C	0.138987	567
YCR091W	0.12138	567
YER062C	0.0162616	567
YNR028W	0.204101	568
YGR188C	0.145673	568
YNR019W	0.0945593	569
YPL253C	0.155465	569
YNL302C	0.0205956	569
YIL120W	0.113116	569
YKL132C	0.162541	570
YDR253C	0.166146	571
YJL048C	0.0857961	572
YDR513W	0.0214319	573
YDR492W	0.0323741	574
YIL051C	0.0357295	574
YMR086W	0.261477	575
YHR094C	0.0201917	575
YJL198W	0.0486917	575
YKL062W	0.106672	577
YFR053C	0.144034	578
YGL144C	0.0685825	579
YBR104W	0.0287206	582
YNL068C	0.105512	582
YOR033C	0.1226	584
YOR003W	0.141596	585
YOR231W	0.0983183	585
YJL196C	0.177826	585
YJL045W	0.0386949	586
YDL181W	0.0320514	586
YHR135C	0.051882	587
YER089C	0.0649816	589
YNL156C	0.0855193	589
YKL198C	0.181961	589
YLR096W	0.101493	589
YJR051W	0.0720903	590
YHR047C	0.0990673	591
YGR070W	0.150708	592
YPL032C	0.108647	593
YNL307C	0.0154008	594
YDR497C	0.055083	594
YKR018C	0.0380092	594
YKR089C	0.0506594	595
YOR233W	0.147019	595
YER059W	0.143253	596
YOL068C	0.0732577	597
YBL075C	0.0162431	598
YKR052C	0.0156953	598
YNL299W	0.10128	598
YKL039W	0.21409	599
YJR130C	0.0478183	600
YOR066W	0.118498	600
YIL149C	0.818046	600
YDR151C	0.162841	603
YER031C	0.0163326	604
YGR248W	0.111572	604
YOR069W	0.132596	605
YDR111C	0.0745886	606
YOR171C	0.0750618	607
YLR432W	0.0693114	607
YGR192C	0.0123022	608
YLR449W	0.126689	612
YDR247W	0.147663	614
YKR010C	0.364174	615
YOR182C	0	615
YJL013C	0.178222	616
YBR210W	0.0521915	617
YLR233C	0.234928	617
YJL099W	0.136888	620
YLR300W	0.0445206	621
YJL098W	0.144125	621
YOR076C	0.189114	625
YDR453C	0.0307451	625
YJL165C	0.0770324	629
YLR332W	0.148152	630
YPL017C	0.154153	633
YOL011W	0.062493	637
YMR139W	0.0231907	640
YHR006W	0.172049	642
YML111W	0.0596817	644
YML075C	0.0476043	645
YHR208W	0.117981	645
YKR095W	0.463014	647
YOR040W	0.150048	649
YDL082W	0.0148338	650
YDR178W	0.0501896	651
YDL229W	0.00625625	653
YOR083W	0.158574	657
YBR270C	0.096619	657
YDR358W	0.144534	659
YLR264W	-0.000233155	660
YIL138C	0.0114565	662
YBR037C	0.183375	667
YDL137W	0.0171811	669
YNL098C	0.0821567	672
YDR385W	0.012537	672
YHR108W	0.072049	675
YBL039C	0.023288	675
YDL136W	0.0169508	679
YGR034W	0.00649731	681
YNR031C	0.0434022	682
YKL157W	0.0459112	682
YDR505C	0.104884	683
YPL145C	0.0120885	688
YLR350W	0.0677169	691
YMR273C	0.196182	692
YML063W	-0.000851789	692
YPR043W	0.0224842	695
YMR261C	0.0560517	696
YKR019C	0.13439	697
YHR152W	0.122893	699
YKR077W	0.159696	700
YIL105C	0.0385551	700
YJR045C	0.00730958	701
YML026C	0.0106044	704
YJL139C	0.0771748	707
YIL133C	0.00959297	707
YNL121C	0.0349914	708
YPL079W	0.0104016	709
YDL134C	0.0124481	711
YBR082C	0.00918565	712
YBL061C	0.121849	715
YNR026C	0.0970584	717
YML125C	0.17361	717
YGR118W	0	717
YLR388W	0.0562871	718
YML034W	0.175468	719
YGL013C	0.115147	720
YMR143W	-0.000127593	723
YBR278W	0.154514	723
YKL148C	0.0320606	727
YPL037C	0.0161826	730
YPL090C	0.00142121	731
YOR204W	0.0482118	731
YBL089W	0.112718	734
YJR066W	0.0411057	737
YCR094W	0.0690216	740
YLR238W	0.085576	752
YIR016W	0.671314	752
YKR042W	0.0386965	754
YBR048W	0.00662843	758
YAL056W	0.128377	759
YER177W	0.00963421	761
YGR027C	0	764
YBL087C	-3.35e-05	772
YMR115W	0.0835053	778
YDR516C	0.0127827	799
YLR185W	-0.0017452	807
YLR048W	0.00379499	821
YBR181C	0.00142121	828
YLR089C	0.0364385	838
YMR275C	0.0867354	849
YHL033C	0.019923	862
YHR206W	0.0627298	863
YDR264C	0.0779284	872
YBR078W	0.0660998	877
YHR030C	0.0485271	998
YLR061W	0.0657337	1039
YMR198W	0.153193	1078
YDL192W	0.0263195	1100
YOL081W	0.0723834	1191
YKL203C	0.0275347	1377
