# Supplementary material for: The Roles of Whole-Genome and Small-Scale Duplications in the Functional Specialization of Saccharomyces cerevisiae Genes
Source: PLoS Genet. 2013 Jan 3;9(1):e1003176. doi: 10.1371/journal.pgen.1003176 (PMC3536658; doi:10.1371/journal.pgen.1003176)
Supplement: Table S3 — Sub-cellular localization of duplicated genes in Saccharomyces cerevisiae. Genes are named according to their locus tags in S. cerevisiae, with A referring to one gene copy and B to the other gene copy. (XLS) [file pgen.1003176.s003.xls]

## Sheet: Sheet1
locus tag A	locus tag B	Sub-cellular location of A	Sub-cellular location of B
YAL012W	YGL184C	cytoplasm	-
YAL015C	YOL043C	cytoplasm, nucleus, mitochondria	nucleus, mitochondria
YAL017W	YOL045W	cytoplasm	cytoplasm, mitochondria
YAL018C	YOL048C	integral membrane / endomembranes	mitochondria, lipid particles
YAL023C	YOR321W	ER, ER membrane	ER, ER membrane
YAL028W	YOR324C	ER membrane	cytoplasm, ER membrane, ambiguous
YAL029C	YOR326W	-	-
YAL030W	YOR327C	ER, transport vesicles, golgi-plasma membrane transport vesicles, nuclear envelope	ER, transport vesicles, golgi-plasma membrane transport vesicles, nuclear envelope, vacuole
YAL034C	YOR338W	cytoplasm	-
YAL036C	YGR173W	cytoplasm	cytoplasm
YAL037W	YOR342C	-	cytoplasm, nucleus
YAL038W	YOR347C	cytoplasm	cytoplasm
YAL051W	YOR363C	cytoplasm, nucleus, nuclear matrix	cytoplasm, nucleus
YAL053W	YOR365C	bud, neck, cell periphery, integral membrane / endomembranes, cytoplasm, ER, golgi-vacuole transport vesicles, mitochondria, punctate composite, ambiguous	-
YAL056W	YOR371C	cytoplasm, mitochondria	cytoplasm
YAL060W	YAL061W	cytoplasm	cytoplasm, nucleus, mitochondria
YAL062W	YOR375C	cytoplasm, mitochondria	cytoplasm, nucleus
YAL063C	YAR050W	extracellular, cell wall	extracellular, cell wall
YAL067C	YGR065C	integral membrane / endomembranes	bud, cell periphery
YAR002C-A	YGL002W	golgi membrane, endocytotic transport vesicles, mitochondria, vacuolar membrane	-
YAR028W	YAR027W	nucleus, ambiguous	cytoplasm, nuclear periphery, ambiguous
YAR033W	YGL051W	golgi-ER transport vesicles	golgi-ER transport vesicles
YAR035W	YER024W	mitochondria, mitochondrial inner membrane	cytoplasm, mitochondria, mitochondrial outer membrane
YAR061W	YHR212W-A	-	-
YAR062W	YHR213W	cytoplasm, ER	-
YAR069C	YHR214C-D	-	-
YAR070C	YHR214C-E	-	-
YBL005W	YGL013C	cytoplasm, nucleus	nucleus
YBL008W	YML102W	cytoplasm, nucleus, nuclear matrix, ambiguous	nucleus, chromosome structure, ambiguous
YBL009W	YGL021W	-	ambiguous
YBL027W	YBR084C-A	cytoplasm	cytoplasm
YBL030C	YBR085W	mitochondria, mitochondrial inner membrane	mitochondria, mitochondrial inner membrane
YBL032W	YBR233W	cytoplasm, chromosome structure	cytoplasm, nucleus
YBL039C	YJR103W	cytoplasm	cytoplasm
YBL041W	YER094C	cytoplasm, ER, ER membrane, nucleus, nuclear envelope	ER, ER membrane, nucleus, nuclear envelope
YBL043W	YJR115W	-	cytoplasm
YBL047C	YIR006C	bud tip, neck, actin patches, punctate composite	cell periphery, cytoskeleton, actin cytoskeleton, punctate composite
YBL052C	YOR244W	nucleus	nucleus
YBL054W	YER088C	cytoplasm, nucleus	cytoplasm, nucleus
YBL056W	YER089C	cytoplasm, nucleus	cytoplasm, nucleus
YBL059W	YER093C-A	mitochondria	-
YBL061C	YER096W	-	-
YBL066C	YLR451W	nucleus, nuclear matrix	cytoplasm, nucleus
YBL067C	YER098W	ambiguous	cytoplasm
YBL068W	YER099C	cytoplasm	cytoplasm
YBL069W	YER101C	-	cytoplasm
YBL072C	YER102W	cytoplasm	cytoplasm
YBL075C	YER103W	cytoplasm	cytoplasm
YBL079W	YER105C	nucleus, nuclear periphery, nuclear pore	nucleus, nuclear periphery, nuclear pore
YBL085W	YER114C	bud, neck, cell periphery, cytoplasm	bud, neck, cell periphery, cytoplasm, punctate composite
YBL087C	YER117W	cytoplasm, nucleus	cytoplasm, nucleus
YBL088C	YBR136W	integral membrane / endomembranes, mitochondria	mitochondria
YBL089W	YER119C	integral membrane / endomembranes	integral membrane / endomembranes, cytoplasm, vacuole
YBL091C-A	YER120W	-	ER, ER membrane
YBL101C	YPR030W	-	cytoplasm
YBL106C	YPR032W	cytoplasm	-
YBL109W	YHR217C	-	-
YBR001C	YDR001C	cytoplasm, mitochondria	cytoplasm
YBR005W	YDR003W	ER membrane, mitochondria, ambiguous	cytoplasm, nucleus, vacuole
YBR009C	YNL030W	nucleus, chromosome structure	nucleus, chromosome structure
YBR014C	YDL010W	mitochondria, vacuole	vacuole
YBR017C	YLR347C	cytoplasm, nucleus, nuclear pore	cytoplasm, nuclear periphery, nuclear pore, punctate composite
YBR020W	YDR009W	cytoplasm	cytoplasm, nucleus
YBR021W	YIR028W	plasma membrane	plasma membrane
YBR024W	YBR037C	cytoplasm, ER, mitochondria, mitochondrial inner membrane	mitochondria, mitochondrial inner membrane
YBR025C	YHL014C	cytoplasm	cytoplasm, mitochondria
YBR031W	YDR012W	cytoplasm	cytoplasm
YBR042C	YDR018C	integral membrane / endomembranes, lipid particles	-
YBR048W	YDR025W	cytoplasm	cytoplasm, nucleus
YBR049C	YDR026C	nucleus, nuclear matrix	nucleolus
YBR052C	YDR032C	punctate composite	cytoplasm, ER, mitochondria, punctate composite
YBR054W	YDR033W	bud, cell periphery, integral membrane / endomembranes, mitochondria	bud, cell periphery, plasma membrane, mitochondria
YBR066C	YDR043C	cytoplasm, nucleus	cytoplasm, nucleus
YBR067C	YIL011W	extracellular, cell wall, cell periphery, ER	-
YBR068C	YDR046C	cell periphery, plasma membrane, vacuole	plasma membrane, mitochondria, vacuole
YBR072W	YDR171W	cytoplasm, nucleus, nuclear matrix, ambiguous	cytoplasm
YBR078W	YDR055W	cell periphery, ER, mitochondria	plasma membrane, ER
YBR082C	YDR059C	cytoplasm, ER, nucleus	cytoplasm, nucleus
YBR089C-A	YPR052C	nucleus, chromosome structure	nucleus, chromosome structure
YBR093C	YBR092C	extracellular, cell wall, vacuole	extracellular, ER, nuclear envelope, vacuole
YBR104W	YPR058W	cytoplasm, mitochondria, mitochondrial inner membrane	mitochondria, mitochondrial inner membrane
YBR109C	YOR257W	bud, neck, cell periphery, cytoplasm, cytoskeleton, actin cytoskeleton, spindle pole body, nucleus	cytoplasm, spindle pole body, nucleus, nuclear pore
YBR114W	YOR191W	cytoplasm, nucleus, nuclear matrix	nucleus, mitochondria
YBR117C	YPR074C	cytoplasm, nucleus	cytoplasm, nucleus
YBR118W	YPR080W	cytoplasm	cytoplasm
YBR121C	YPR081C	cytoplasm, mitochondria	cytoplasm
YBR127C	YJR121W	cytoplasm, vacuole, vacuolar membrane	mitochondria, mitochondrial inner membrane
YBR140C	YOL081W	plasma membrane, cytoplasm, mitochondria	cell periphery, plasma membrane, cytoplasm, mitochondria
YBR145W	YOL086C	cytoplasm, nucleus	cytoplasm
YBR147W	YOL092W	-	integral membrane / endomembranes, cytoplasm, vacuolar membrane
YBR150C	YOL089C	cytoplasm, nucleus, nuclear matrix, mitochondria	cytoplasm, nucleus, mitochondria
YBR151W	YML050W	cytoplasm, nucleus	mitochondria
YBR158W	YJR090C	cytoplasm, nucleus, chromosome structure	-
YBR161W	YPL057C	vacuole	vacuole
YBR162C	YJL171C	nucleus, vacuole	ER, mitochondria
YBR169C	YPL106C	cytoplasm, mitochondria	cytoplasm
YBR172C	YPL105C	cell periphery, cytoplasm, cytoskeleton, actin cytoskeleton	cytoplasm, cytoskeleton, mitochondria
YBR177C	YPL095C	cytoplasm, ER, golgi membrane, mitochondria, lipid particles	-
YBR180W	YBR043C	integral membrane / endomembranes	cell periphery, plasma membrane, integral membrane / endomembranes
YBR181C	YPL090C	cytoplasm	cytoplasm
YBR182C	YPL089C	nucleus, nuclear matrix	cytoplasm, nucleus
YBR183W	YPL087W	integral membrane / endomembranes	ER, vacuole
YBR189W	YPL081W	cytoplasm, nucleus	cytoplasm
YBR191W	YPL079W	cytoplasm	cytoplasm, nucleus
YBR195C	YEL056W	cytoplasm, nucleus	cytoplasm
YBR197C	YPL077C	cytoplasm, nucleus	cytoplasm
YBR198C	YPR178W	nucleus, nuclear matrix	cytoplasm, nucleus
YBR202W	YPR019W	cytoplasm, nucleus	cytoplasm, nucleus
YBR205W	YOR099W	integral membrane / endomembranes, golgi membrane, vacuole	ER, golgi, golgi membrane, nuclear envelope, vacuole
YBR210W	YGL054C	integral membrane / endomembranes, ER membrane	ER, golgi, golgi membrane, vacuole
YBR214W	YGL056C	cytoplasm, nucleus	cytoplasm, spindle pole body, nucleus
YBR216C	YGL060W	cytoplasm	cytoplasm
YBR218C	YGL062W	cytoplasm	cytoplasm
YBR220C	YBR219C	-	-
YBR238C	YGL107C	cytoplasm, mitochondria	-
YBR240C	YML099C	nucleus	cytoplasm, nucleus
YBR241C	YGL104C	integral membrane / endomembranes, vacuolar membrane	mitochondria
YBR242W	YGL101W	cytoplasm, nucleus	cytoplasm, nucleus
YBR244W	YIR037W	cytoplasm, nucleus	cytoplasm
YBR267W	YLR387C	cytoplasm	cytoplasm
YBR270C	YJL058C	cytoplasm, nucleus	cytoplasm
YBR271W	YNL024C	cytoplasm	cytoplasm
YBR273C	YJL048C	cytoplasm, ER	nuclear periphery
YBR278W	YJL065C	cytoplasm, nucleus	ER, nucleus, nuclear envelope
YBR281C	YFR044C	cytoplasm, nucleus	cytoplasm, mitochondria
YBR283C	YLR378C	ER, nuclear envelope	cytoplasm, ER, ER membrane
YBR284W	YJL070C	-	cytoplasm, mitochondria
YBR289W	YLR321C	nucleus	nucleus
YBR291C	YJR095W	mitochondria, mitochondrial inner membrane	cytoplasm, ER, mitochondria, mitochondrial inner membrane
YBR297W	YPR196W	nucleus, nuclear matrix	nucleus
YBR298C-A	YGR291C	-	-
YBR299W	YGR292W	cytoplasm	cytoplasm
YBR300C	YGR293C	-	-
YBR302C	YML132W	vacuole	vacuole
YCL011C	YNL004W	nucleus, chromosome structure	-
YCL024W	YDR507C	bud, neck, cell periphery, cytoskeleton, ambiguous	bud, neck, cytoplasm, intermediate filaments, ambiguous
YCL025C	YDR508C	plasma membrane, cytoplasm, ER	cell periphery, integral membrane / endomembranes, ER, mitochondria
YCL026C-B	YCL026C-A	cytoplasm, nucleus	cytoplasm, nucleus
YCL035C	YDR513W	cytoplasm, nucleus	cytoplasm, nucleus, mitochondria, mitochondrial matrix
YCL036W	YDR514C	-	nucleus, mitochondria
YCL037C	YDR515W	-	cytoplasm
YCL040W	YDR516C	cytoplasm, actin cytoskeleton, punctate composite	cytoplasm
YCL043C	YDR518W	cytoplasm, ER, ER lumen, vacuole	ER, ER lumen
YCL048W	YDR522C	-	-
YCL050C	YDR530C	-	cytoplasm, nucleus
YCL051W	YDR528W	-	cytoplasm
YCL054W	YBR061C	nucleus	cytoplasm
YCL057W	YKL134C	-	mitochondria
YCL064C	YIL167W	mitochondria	cytoplasm
YCL073C	YKR106W	cytoplasm, nucleus	integral membrane / endomembranes, cytoplasm, nucleus
YCR004C	YDR032C	cell periphery, cytoplasm, mitochondria, punctate composite	cytoplasm, ER, mitochondria, punctate composite
YCR005C	YNR001C	cytoplasm, mitochondria, peroxisome, peroxisomal matrix	mitochondria
YCR010C	YNR002C	integral membrane / endomembranes, cytoplasm, ER, mitochondria	integral membrane / endomembranes, nucleus, mitochondria
YCR011C	YOL075C	plasma membrane, cytoplasm, ER	integral membrane / endomembranes
YCR018C	YPL021W	cytoplasm, nucleus, nucleolus	-
YCR018C-A	YOL106W	cytoplasm, nucleus	-
YCR024C-A	YEL017C-A	plasma membrane, cytoplasm	cell periphery, plasma membrane, vacuole
YCR026C	YEL016C	-	ER, nuclear envelope
YCR031C	YJL191W	cytoplasm	cytoplasm, nucleus, nucleolus
YCR034W	YJL196C	plasma membrane, cytoplasm, ER	ER
YCR036W	YJR105W	cytoplasm, nucleus	cytoplasm, nucleus
YCR037C	YJL198W	integral membrane / endomembranes, ambiguous	cytoplasm, ER
YCR038C	YCL068C	neck, cell periphery, plasma membrane	mitochondria
YCR039C	YCL067C	nucleus	nucleus
YCR040W	YCL066W	nucleus	nucleus
YCR041W	YCL065W	-	-
YCR048W	YNR019W	integral membrane / endomembranes, cytoplasm, ER	integral membrane / endomembranes, ER
YCR052W	YNR023W	nucleus, chromosome structure	nucleus
YCR061W	YNL237W	cell periphery, integral membrane / endomembranes, punctate composite	integral membrane / endomembranes
YCR067C	YNR026C	ER, ER membrane	ER, ER membrane
YCR069W	YNR028W	ER, ER membrane, vacuole	-
YCR073C	YNR031C	cytoplasm	cytoplasm
YCR073W-A	YNR034W	cytoplasm	cytoplasm, nucleus
YCR089W	YNR044W	extracellular, cell wall	plasma membrane, ER, ambiguous
YCR091W	YNR047W	nucleus	cytoplasm
YCR092C	YDR097C	cytoplasm, nucleus	nucleus
YCR094W	YNR048W	golgi-vacuole transport vesicles	cytoplasm, nucleus, ambiguous
YCR105W	YMR318C	cytoplasm	cytoplasm, nucleus
YDL012C	YBR016W	cell periphery, integral membrane / endomembranes, cytoplasm	cell periphery, cytoplasm
YDL019C	YAR042W	cytoplasm, punctate composite	cytoplasm, nucleus
YDL021W	YOL056W	cytoplasm, nucleus	cytoplasm
YDL022W	YOL059W	cytoplasm, peroxisome	cytoplasm, nucleus, mitochondria
YDL036C	YOL066C	cytoplasm, nucleus	cytoplasm
YDL037C	YIR019C	-	extracellular, cell wall
YDL042C	YOL068C	nucleus, nuclear periphery, nucleolus	cytoplasm, nucleus
YDL048C	YLR375W	cytoplasm, nucleus, mitochondria	ER, nucleus, nuclear envelope
YDL049C	YJL174W	cytoplasm	extracellular
YDL055C	YDR211W	cytoplasm	cytoplasm
YDL056W	YER111C	nucleus	cytoplasm, nucleus
YDL061C	YLR388W	cytoplasm	cytoplasm
YDL070W	YLR399C	cytoplasm, nucleus	nucleus
YDL075W	YLR406C	cytoplasm	cytoplasm
YDL078C	YKL085W	cytoplasm, nucleus, peroxisome, peroxisomal matrix	mitochondria
YDL079C	YMR139W	-	cytoplasm, nucleus
YDL082W	YMR142C	cytoplasm	cytoplasm
YDL083C	YMR143W	cytoplasm	cytoplasm
YDL085W	YMR145C	mitochondria, mitochondrial inner membrane	mitochondria
YDL088C	YMR153W	nuclear periphery, nuclear pore	ER, nuclear envelope, nuclear periphery, nuclear pore
YDL095W	YDL093W	ER, ER membrane	integral membrane / endomembranes, cytoplasm
YDL109C	YGL144C	-	-
YDL125C	YDR305C	cytoplasm, nucleus	cytoplasm, nucleus, mitochondria
YDL128W	YNL321W	ER, vacuole, vacuolar membrane	-
YDL130W	YDL081C	cytoplasm	cytoplasm
YDL132W	YGR003W	cytoplasm, nucleus	cytoplasm, nucleus, mitochondria
YDL137W	YDL192W	cytoplasm, ER, golgi, golgi membrane, transport vesicles, golgi-ER transport vesicles, golgi-vacuole transport vesicles	golgi, golgi membrane, golgi-ER transport vesicles, golgi-vacuole transport vesicles, punctate composite
YDL143W	YJR064W	cytoplasm	cytoplasm
YDL155W	YLR210W	cytoplasm, nucleus	spindle pole body, nucleus
YDL161W	YLR206W	actin cytoskeleton	actin cytoskeleton
YDL177C	YCR059C	cytoplasm	cytoplasm, nucleus
YDL178W	YEL071W	cytoplasm, cytoskeleton, actin cytoskeleton, mitochondria, mitochondrial matrix	cytoplasm, nucleus
YDL179W	YDL127W	-	-
YDL181W	YDL130W-A	mitochondria, mitochondrial inner membrane	mitochondria, mitochondrial inner membrane
YDL182W	YDL131W	nucleus, mitochondria	nucleus
YDL184C	YDL133C-A	cytoplasm	cytoplasm
YDL188C	YDL134C	cytoplasm, nucleus	cytoplasm, nucleus
YDL191W	YDL136W	cytoplasm, ER, nuclear envelope	cytoplasm
YDL194W	YDL138W	plasma membrane, cytoplasm, ER	plasma membrane, integral membrane / endomembranes, ER
YDL204W	YDR233C	cytoplasm, ER	cell periphery, cytoplasm, ER, mitochondria
YDL208W	YEL026W	cytoplasm, nucleus, nuclear matrix, nucleolus	nucleus, nucleolus
YDL211C	YNL176C	cytoplasm, vacuole	cytoplasm, vacuole
YDL214C	YNL183C	cytoplasm	cytoplasm
YDL216C	YFR004W	cytoplasm	cytoplasm, ER, ER membrane, nucleus, nuclear envelope
YDL222C	YNL194C	cytoplasm, mitochondria, punctate composite	cell periphery, integral membrane / endomembranes, cytoplasm, ER
YDL224C	YNL197C	cytoplasm, nucleus	cytoplasm
YDL226C	YNL204C	cytoplasm, golgi membrane, nucleus	cytoplasm, nucleus
YDL227C	YDL185W	nucleus	cytoplasm, vacuole, vacuolar membrane
YDL229W	YNL209W	cytoplasm	cytoplasm
YDL234C	YOR070C	cytoplasm	cytoplasm, mitochondria, punctate composite
YDL239C	YNL225C	-	spindle pole body
YDL243C	YNL331C	-	cytoplasm
YDL244W	YFL058W	cell periphery	cytoplasm
YDL245C	YJR158W	plasma membrane	plasma membrane
YDL246C	YJR159W	-	-
YDL248W	YJR161C	mitochondria, ambiguous	vacuole
YDR011W	YNR070W	cell periphery, plasma membrane, mitochondria	mitochondria
YDR028C	YBR050C	cytoplasm, nucleus	nucleus
YDR035W	YBR249C	cytoplasm, nucleus, mitochondria	cytoplasm, nucleus
YDR039C	YDR038C	cell periphery, integral membrane / endomembranes, mitochondria	cell periphery, cytoplasm, ER
YDR062W	YDR232W	integral membrane / endomembranes, ER	mitochondria
YDR066C	YER139C	cytoplasm	cytoplasm
YDR069C	YER144C	ER, ER membrane, nucleus, nuclear envelope, mitochondria, endosome, ambiguous	-
YDR077W	YER150W	cell wall, cell periphery, plasma membrane, ER	cytoplasm, vacuole
YDR085C	YER158C	neck, cytoskeleton	cytoplasm
YDR093W	YER166W	bud, cell periphery, plasma membrane, ambiguous	plasma membrane, cytoplasm, golgi-vacuole transport vesicles, mitochondria
YDR096W	YER169W	nucleus, mitochondria	nucleus
YDR098C	YER174C	cytoplasm, nucleus	cytoplasm, nucleus
YDR098C-B	YGR038C-B	-	-
YDR099W	YER177W	cytoplasm, nucleus	cytoplasm
YDR107C	YLR083C	endosome	endosome, vacuole
YDR109C	YNL249C	-	mitochondria
YDR111C	YLR089C	cytoplasm, nucleus	nucleus, mitochondria
YDR122W	YLR096W	plasma membrane, cytoplasm	plasma membrane, cytoplasm, ambiguous
YDR125C	YLR099C	cytoplasm, mitochondria	-
YDR126W	YLR246W	integral membrane / endomembranes	-
YDR132C	YLR108C	cytoplasm, nucleus	nucleus
YDR134C	YLR110C	extracellular, cytoplasm, ER, nuclear envelope	cell periphery, cytoplasm, ER
YDR144C	YLR120C	plasma membrane, vacuole	plasma membrane, cytoplasm, ER
YDR146C	YLR131C	cytoplasm, nucleus	bud, cytoplasm, nucleus
YDR147W	YLR133W	cytoplasm	cytoplasm
YDR151C	YLR136C	-	cytoplasm, ER, nucleus, nuclear envelope
YDR178W	YLR164W	mitochondria, mitochondrial inner membrane	mitochondria
YDR182W-A	YMR034C	-	-
YDR185C	YLR168C	mitochondria	mitochondria
YDR189W	YGL095C	cytoplasm, golgi, golgi membrane, golgi-ER transport vesicles	-
YDR190C	YPL235W	cytoplasm, nucleus	-
YDR200C	YLR238W	cytoplasm	-
YDR206W	YLR233C	-	cytoplasm, nucleus
YDR213W	YLR228C	cytoplasm, nucleus	cytoplasm, nucleus
YDR222W	YLR225C	cytoplasm, punctate composite	cytoplasm
YDR223W	YLR223C	cytoplasm, nucleus	nucleus
YDR224C	YBL002W	nucleus, chromosome structure	nucleus, chromosome structure
YDR225W	YBL003C	nucleus, chromosome structure, vacuole	nucleus, chromosome structure
YDR226W	YER170W	cytoplasm, nucleus, mitochondria, mitochondrial intermembrane space	mitochondria, mitochondrial inner membrane
YDR234W	YGL009C	mitochondria	cytoplasm, nucleus
YDR238C	YNL287W	golgi, transport vesicles, golgi-ER transport vesicles	golgi, transport vesicles, golgi-ER transport vesicles
YDR244W	YMR018W	cytoplasm, peroxisome, peroxisomal membrane, peroxisomal matrix	-
YDR247W	YPL026C	cytoplasm	cytoplasm
YDR251W	YPL032C	bud, neck, ambiguous	bud, neck, cell periphery, cytoplasm, ambiguous
YDR252W	YPL037C	cytoplasm	cytoplasm, nucleus
YDR253C	YPL038W	cytoplasm, nucleus	cytoplasm, nucleus
YDR256C	YGR088W	ER, nuclear envelope, peroxisome, peroxisomal matrix	cytoplasm
YDR259C	YOR028C	nucleus, nucleolus	cytoplasm, nucleus
YDR263C	YOR033C	mitochondria	cytoplasm, nucleus
YDR264C	YOR034C	integral membrane / endomembranes, cytoplasm, golgi, golgi membrane, golgi-ER transport vesicles	integral membrane / endomembranes, ambiguous
YDR270W	YBR295W	golgi, golgi membrane, punctate composite	integral membrane / endomembranes
YDR272W	YOR040W	cytoplasm, nucleus	cytoplasm, mitochondria, mitochondrial matrix
YDR273W	YOR042W	plasma membrane, cytoplasm, tubulin cytoskeleton	cytoplasm, punctate composite
YDR277C	YOR047C	-	-
YDR283C	YPR033C	cytoplasm	cytoplasm, nucleus, mitochondria
YDR287W	YHR046C	cytoplasm	cytoplasm, nucleus
YDR293C	YOL021C	cytoplasm	cytoplasm, nucleus, nucleolus, mitochondria
YDR300C	YHR033W	cytoplasm	cytoplasm
YDR303C	YHR056C	cytoplasm, nucleus	-
YDR304C	YHR057C	cytoplasm, ER, vacuole	ER, ER lumen, nucleus, ambiguous
YDR309C	YHR061C	bud, cytoplasm, cytoskeleton, ambiguous	neck, cytoplasm, nucleus
YDR312W	YHR066W	nucleus, nucleolus	nucleus, nucleolus
YDR314C	YER162C	nucleus	cytoplasm, nucleus
YDR326C	YHR080C	ambiguous	mitochondria
YDR334W	YGL150C	cytoplasm, nucleus	-
YDR339C	YOR004W	nucleus	nucleus, mitochondria
YDR340W	YMR158C-A	-	-
YDR341C	YHR091C	cytoplasm, mitochondria	mitochondria
YDR342C	YDR343C	plasma membrane, mitochondria	cell periphery, plasma membrane, mitochondria
YDR342C	YHR092C	plasma membrane, mitochondria	plasma membrane
YDR343C	YHR094C	cell periphery, plasma membrane, mitochondria	plasma membrane
YDR347W	YJR101W	mitochondria	nucleus, mitochondria, mitochondrial matrix
YDR348C	YHR097C	neck, cell periphery, cytoplasm	cytoplasm, nucleus
YDR351W	YHR103W	-	cytoplasm
YDR353W	YHR106W	cytoplasm, nucleus	mitochondria
YDR358W	YHR108W	cytoplasm, golgi, golgi-vacuole transport vesicles	cytoplasm, golgi, golgi-vacuole transport vesicles
YDR368W	YOR120W	cytoplasm, nucleus	cytoplasm, nucleus
YDR379W	YOR127W	cytoplasm	neck, cell periphery, cytoplasm
YDR382W	YOL039W	cytoplasm	cytoplasm
YDR385W	YOR133W	cytoplasm	cytoplasm
YDR389W	YOR134W	cytoplasm, cytoskeleton, nucleus	cytoskeleton
YDR390C	YKL210W	nucleus	cytoplasm, nucleus
YDR391C	YOR013W	cytoplasm, nucleus, mitochondria	-
YDR394W	YDL007W	cytoplasm, ER, ER membrane, nucleus, nuclear envelope, ambiguous	ER, ER membrane, nucleus, nuclear envelope
YDR399W	YJR133W	cytoplasm, nucleus	cytoplasm
YDR409W	YOR156C	cytoplasm, nucleus	cytoplasm, cytoskeleton, nucleus
YDR415C	YBR286W	nucleus	vacuole, vacuolar lumen, ambiguous
YDR417C	YEL053W-A	-	-
YDR418W	YEL054C	cytoplasm	cytoplasm
YDR425W	YDL113C	cytoplasm, endosome, lipid particles	integral membrane / endomembranes, endosome
YDR430C	YOL098C	-	cytoplasm
YDR436W	YML016C	cytoplasm, ambiguous	cell periphery, cytoplasm, nucleus
YDR438W	YML018C	integral membrane / endomembranes	nucleus, vacuolar membrane
YDR441C	YML022W	cytoplasm	cytoplasm, nucleus
YDR447C	YML024W	cytoplasm	cytoplasm
YDR450W	YML026C	cytoplasm, mitochondria	cytoplasm
YDR451C	YML027W	nucleus	cytoplasm, nucleus
YDR453C	YML028W	cytoplasm, nucleus	cytoplasm, punctate composite
YDR457W	YER125W	nucleus, nucleolus	plasma membrane, cytoplasm, mitochondria
YDR458C	YML034W	nuclear periphery	cytoplasm, nuclear periphery
YDR461W	YNL145W	extracellular, cytoplasm, nucleus	extracellular
YDR463W	YHR006W	nucleus	cytoplasm, nucleus
YDR471W	YHR010W	cytoplasm	cytoplasm, nucleolus
YDR475C	YOR019W	mitochondria	-
YDR480W	YPL049C	cytoplasm, nucleus	nucleus
YDR483W	YPL053C	-	ER, nuclear envelope, vacuole
YDR490C	YOL100W	-	cytoplasm
YDR492W	YOL101C	neck, ER	integral membrane / endomembranes, ER
YDR497C	YOL103W	cell periphery, plasma membrane, vacuole	plasma membrane, ambiguous
YDR500C	YLR185W	cytoplasm	cytoplasm
YDR501W	YLR183C	-	cytoplasm, nucleus, mitochondria
YDR502C	YLR180W	cytoplasm, ambiguous	cytoplasm
YDR503C	YDR284C	golgi	-
YDR505C	YLR177W	cytoplasm, nucleus, mitochondria	cytoplasm
YDR519W	YNL135C	ER, ER membrane	cytoplasm, nucleus
YDR523C	YHR102W	cytoplasm, nucleus	cytoplasm
YDR524C	YIL044C	cytoplasm	golgi-vacuole transport vesicles
YDR541C	YOL151W	-	cytoplasm, nucleus
YEL006W	YIL006W	mitochondria, mitochondrial inner membrane	mitochondrial inner membrane
YEL007W	YHR177W	cytoplasm, nucleus	nucleus
YEL022W	YJR031C	cytoplasm, golgi, golgi-ER transport vesicles	golgi
YEL027W	YPL234C	ER, vacuole, vacuolar membrane	ER, vacuole, vacuolar membrane
YEL029C	YNR027W	cytoplasm, nucleus	cytoplasm, nucleus
YEL030W	YJR045C	mitochondria, mitochondrial matrix	mitochondria
YEL034W	YJR047C	cytoplasm, mitochondria	cytoplasm
YEL039C	YJR048W	cytoplasm, mitochondria	cytoplasm, nucleus, mitochondria
YEL041W	YJR049C	-	cytoplasm, nucleus
YEL047C	YJR051W	cytoplasm, nucleus, mitochondria	ER, nuclear envelope, mitochondria, ambiguous
YEL049W	YGR294W	-	-
YEL060C	YOR003W	cytoplasm, vacuole, vacuolar lumen, punctate composite	nucleus
YEL061C	YBL063W	cytoplasm, cytoskeleton, tubulin cytoskeleton, spindle pole body, nucleus, nuclear matrix, mitochondria	cytoplasm, cytoskeleton, tubulin cytoskeleton, nucleus
YEL069C	YNR072W	plasma membrane	plasma membrane
YEL070W	YNR073C	cytoplasm	cytoplasm
YEL075C	YER189W	-	-
YEL076C-A	YLR464W	-	nucleus
YER005W	YEL042W	golgi, golgi-ER transport vesicles, ambiguous	-
YER006W	YNR053C	nucleus, nucleolus	nucleus
YER011W	YOR010C	extracellular, cell wall, ER	extracellular, cell wall
YER011W	YIL011W	extracellular, cell wall, ER	-
YER017C	YMR089C	mitochondria, mitochondrial inner membrane	cytoplasm, mitochondria, mitochondrial inner membrane
YER027C	YGL208W	cytoplasm, nucleus	cytoplasm, nucleus
YER028C	YGL209W	cytoplasm, nucleus	cytoplasm, nucleus
YER031C	YGL210W	cytoplasm, golgi, nucleus	cytoplasm, golgi membrane, nucleus
YER035W	YGL222C	cytoplasm, nucleus	cytoplasm, nucleus
YER036C	YFR009W	integral membrane / endomembranes, cytoplasm	cytoplasm
YER037W	YGL224C	cytoplasm, nucleus	-
YER039C	YGL225W	-	golgi, golgi membrane, golgi-ER transport vesicles, mitochondria, punctate composite
YER045C	YIL036W	nucleus	nucleus
YER047C	YPL074W	cytoplasm, nucleus	cytoplasm
YER048C	YIR004W	-	cytoplasm, ER
YER053C	YJR077C	mitochondria, vacuole	mitochondria, mitochondrial inner membrane
YER054C	YIL045W	cytoplasm, punctate composite	cytoplasm, punctate composite
YER056C	YER060W-A	plasma membrane, integral membrane / endomembranes, vacuole	integral membrane / endomembranes
YER056C-A	YIL052C	cytoplasm	cytoplasm
YER057C	YIL051C	cytoplasm, nucleus	mitochondria
YER059W	YIL050W	cytoplasm, nucleus	cytoplasm
YER062C	YIL053W	cytoplasm, nucleus	cytoplasm, nucleus, ambiguous
YER064C	YIL056W	cell periphery, integral membrane / endomembranes, nucleus	cytoplasm, nucleus
YER067W	YIL057C	cytoplasm, nucleus	cytoplasm
YER070W	YIL066C	ambiguous	cytoplasm, mitochondria
YER073W	YOR374W	mitochondria	mitochondria
YER074W	YIL069C	cytoplasm, mitochondria	cytoplasm
YER075C	YOR208W	cytoplasm	cytoplasm, nucleus
YER078C	YFR006W	mitochondria	cytoplasm
YER081W	YIL074C	cytoplasm	cytoplasm
YER087C-B	YER019C-A	ER, ER membrane, ambiguous	ER
YER110C	YMR308C	cytoplasm, nucleus, nuclear pore	cytoplasm, nucleus, nuclear envelope
YER129W	YGL179C	cytoplasm	cytoplasm
YER131W	YGL189C	cytoplasm	cytoplasm
YER132C	YGL197W	cytoplasm	cytoplasm, mitochondria
YER136W	YOR370C	-	-
YER145C	YBR207W	-	vacuolar membrane
YER155C	YBR260C	neck, cytoplasm, mitochondria	bud, neck, cytoplasm, ambiguous
YER160C	YGR161C-D	-	-
YER172C	YGR271W	cytoplasm, nucleus	cytoplasm
YER175C	YHR209W	cytoplasm	cytoplasm
YER179W	YER095W	nucleus	cytoplasm, nucleus
YER188C-A	YDR543C	-	-
YFL004W	YPL019C	cytoplasm, ER	-
YFL008W	YLR086W	cytoplasm, nucleus	nucleus
YFL009W	YER066W	cytoskeleton, nucleus	-
YFL017W-A	YNL147W	nucleus	cytoplasm, nucleus
YFL018C	YPL017C	cytoplasm, mitochondria, mitochondrial matrix	cytoplasm
YFL021W	YER040W	cytoplasm, nucleus	cytoplasm, nucleus
YFL022C	YPR047W	-	mitochondria, mitochondrial matrix
YFL034C-A	YLR061W	cytoplasm	cytoplasm
YFL034C-B	YIL106W	cell periphery, cytoplasm	cytoplasm, spindle pole body
YFL038C	YFL005W	cytoplasm, ER, golgi, golgi membrane, ER-golgi transport vesicles, mitochondria	-
YFL041W	YMR058W	plasma membrane, cytoplasm, ER, vacuolar membrane	bud, cell periphery, plasma membrane, ER, nuclear envelope
YFL042C	YLR072W	-	mitochondria, punctate composite
YFL048C	YLR080W	-	vacuole
YFL053W	YML070W	cytoplasm	cytoplasm, mitochondria
YFL054C	YLL043W	-	cell periphery, integral membrane / endomembranes, cytoplasm, vacuole
YFL059W	YNL333W	-	cytoplasm
YFL060C	YNL334C	-	-
YFL061W	YNL335W	-	cytoplasm, ER, nuclear envelope
YFL062W	YNL336W	vacuole	vacuole
YFR012W	YOL019W	-	cell periphery, plasma membrane, cytoplasm, vacuole
YFR013W	YOL017W	cytoplasm, nucleus	cytoplasm, nucleus
YFR014C	YOL016C	cytoplasm	cytoplasm
YFR015C	YLR258W	cytoplasm, mitochondria, punctate composite	cytoplasm, nucleus, punctate composite
YFR017C	YOL024W	cytoplasm	-
YFR022W	YOR018W	-	cytoplasm
YFR023W	YHR015W	cytoplasm, nucleus	cytoplasm
YFR024C-A	YHR016C	neck, cell periphery, cytoplasm, cytoskeleton, mitochondria	cytoplasm, cytoskeleton
YFR030W	YHR042W	cytoplasm	cytoplasm, ER, ER membrane, mitochondria
YFR031C-A	YIL018W	cytoplasm	cytoplasm
YFR037C	YJL176C	nucleus, chromosome structure	nucleus
YFR039C	YGL228W	nucleus, ambiguous	-
YFR040W	YGL229C	cytoplasm	cytoplasm, mitochondria
YFR048W	YDL001W	cytoplasm, ambiguous	cytoplasm
YFR053C	YGL253W	cytoplasm	cytoplasm, nucleus
YGL003C	YGL116W	-	-
YGL012W	YNL280C	integral membrane / endomembranes, ER	integral membrane / endomembranes, ER
YGL019W	YOR039W	cytoplasm, nucleus	cytoplasm, nucleus
YGL023C	YNR006W	cytoplasm, mitochondria, vacuolar membrane	endosome, vacuole
YGL031C	YGR148C	cytoplasm	cytoplasm
YGL049C	YGR162W	cytoplasm	cytoplasm, mitochondria
YGL053W	YAR031W	ER, nuclear envelope, ambiguous	plasma membrane, ER-golgi transport vesicles
YGL058W	YMR022W	cytoplasm, nucleus	ER
YGL063W	YPL212C	-	nucleus
YGL071W	YPL202C	cytoplasm, nucleus	mitochondria, ambiguous
YGL076C	YPL198W	cytoplasm	cytoplasm, nucleolus
YGL077C	YNR056C	bud, cell periphery, plasma membrane	cell periphery
YGL082W	YPL191C	cytoplasm, nucleus	cytoplasm
YGL084C	YPL189W	integral membrane / endomembranes, ER	integral membrane / endomembranes
YGL089C	YPL187W	extracellular	extracellular
YGL096W	YPL177C	-	cytoplasm, nucleus
YGL120C	YER013W	nucleus, nucleolus, mitochondria	cytoplasm, nucleus
YGL133W	YPL216W	nucleus, chromosome structure	-
YGL134W	YPL219W	cytoplasm	cytoplasm, nucleus
YGL135W	YPL220W	cytoplasm	cytoplasm
YGL137W	YDL145C	golgi, transport vesicles, golgi-ER transport vesicles	cytoplasm, ER, golgi, transport vesicles, golgi-ER transport vesicles
YGL139W	YPL221W	cell periphery, mitochondria	neck, cell periphery, cytoplasm, vacuole
YGL157W	YGL039W	cytoplasm, nucleus	cytoplasm, nucleus
YGL158W	YLR248W	-	cytoplasm
YGL162W	YPR009W	-	-
YGL163C	YBR073W	cytoplasm, nucleus	nucleus
YGL166W	YPR008W	cytoplasm, nucleus	cytoplasm
YGL178W	YGL014W	cytoplasm	cytoplasm
YGL185C	YPL113C	cytoplasm	cytoplasm
YGL194C	YNL330C	cytoplasm, nucleus	cytoplasm, nucleus
YGL202W	YHR137W	cytoplasm	cytoplasm, nucleus
YGL245W	YOR168W	cytoplasm	cytoplasm
YGL255W	YLR130C	integral membrane / endomembranes, ER	ER
YGL257C	YNR059W	-	-
YGL258W	YOR387C	mitochondria	-
YGL261C	YAL068C	-	-
YGR004W	YLR324W	cytoplasm, peroxisomal membrane, ambiguous	mitochondria, peroxisome, peroxisomal membrane
YGR007W	YGR202C	cytoplasm, nucleus	ER, nuclear periphery
YGR008C	YLR327C	cytoplasm, nucleus, mitochondria, mitochondrial inner membrane	cytoplasm, nucleus
YGR009C	YMR017W	plasma membrane	mitochondria
YGR010W	YLR328W	cytoplasm, nucleus	cytoplasm, nucleus
YGR014W	YDR420W	plasma membrane, vacuole	plasma membrane
YGR023W	YLR332W	-	cell periphery, integral membrane / endomembranes
YGR027C	YLR333C	cytoplasm	cytoplasm
YGR031W	YGR015C	cytoplasm, mitochondria	mitochondria
YGR032W	YLR342W	plasma membrane	plasma membrane, mitochondria, vacuole
YGR034W	YLR344W	cytoplasm	cytoplasm
YGR035C	YLR346C	-	mitochondria
YGR038W	YLR350W	ER	ER
YGR040W	YBL016W	cytoplasm, nucleus	cytoplasm, nucleus, mitochondria
YGR041W	YLR353W	bud, neck, ambiguous	bud, neck, cell periphery, cytoplasm, ambiguous
YGR043C	YLR354C	nucleus	cytoplasm, nucleus
YGR049W	YLR356W	-	cytoplasm, mitochondria
YGR056W	YLR357W	nucleus, chromosome structure	nucleus
YGR059W	YHR107C	cytoskeleton	neck, cell periphery, cytoplasm, cytoskeleton
YGR060W	YDR297W	ER, vacuole	ER, ER membrane
YGR066C	YBR105C	-	cytoplasm, transport vesicles, other transport vesicles, nucleus
YGR070W	YLR371W	-	-
YGR071C	YLR373C	nucleus	plasma membrane, cytoplasm, nucleus
YGR085C	YPR102C	cytoplasm	cytoplasm
YGR086C	YPL004C	cytoplasm, mitochondria, punctate composite	cytoplasm, mitochondria, punctate composite
YGR092W	YPR111W	neck, cytoplasm	cytoplasm
YGR097W	YPR115W	cytoplasm, nucleus	cytoplasm
YGR108W	YPR119W	nucleus	spindle pole body, nucleus, ambiguous
YGR109C	YPR120C	cytoplasm, nucleus	mitochondria
YGR118W	YPR132W	cytoplasm	cytoplasm
YGR121C	YPR138C	cell periphery, plasma membrane, integral membrane / endomembranes	cell periphery
YGR124W	YPR145W	cytoplasm	cytoplasm
YGR131W	YPR149W	-	cytoplasm, ER, mitochondria, punctate composite
YGR132C	YGR231C	mitochondria	mitochondria, mitochondrial inner membrane
YGR135W	YML092C	cytoplasm, ER, ER membrane, nucleus, nuclear envelope	ER, ER membrane, nucleus, nuclear envelope
YGR136W	YPR154W	cytoplasm, nucleus	cytoplasm, nucleus
YGR138C	YPR156C	-	cell periphery, vacuolar membrane
YGR141W	YPR157W	-	nucleus
YGR142W	YPR158W	cytoplasm	nucleus
YGR143W	YPR159W	golgi	cytoplasm, golgi, vacuole
YGR155W	YGR012W	cytoplasm, mitochondria	mitochondria
YGR161W-A	YFL002W-B	-	-
YGR161W-B	YFL002W-A	-	-
YGR163W	YML121W	vacuolar membrane	cytoplasm, vacuolar membrane
YGR169C-A	YJR005C-A	-	-
YGR170W	YNL169C	cytoplasm, golgi	mitochondria, mitochondrial inner membrane
YGR180C	YJL026W	cytoplasm, nucleus, nuclear matrix	-
YGR188C	YJL013C	-	cytoplasm, nucleus
YGR192C	YJR009C	cytoplasm, nucleus	cytoplasm, nucleus
YGR197C	YJR015W	integral membrane / endomembranes	cytoplasm, ER
YGR204W	YBR084W	cytoplasm, nucleus	mitochondria
YGR209C	YLR043C	cytoplasm, nucleus	cytoplasm, nucleus
YGR213C	YER185W	integral membrane / endomembranes, integral membrane / endomembranes	integral membrane / endomembranes
YGR213C	YLR046C	integral membrane / endomembranes, integral membrane / endomembranes	integral membrane / endomembranes
YGR214W	YLR048W	cytoplasm	cytoplasm
YGR221C	YHR149C	bud tip, neck	bud, bud tip, neck, cell periphery, cytoplasm
YGR230W	YHR152W	-	nucleus
YGR238C	YHR158C	-	-
YGR239C	YHR160C	cytoplasm, peroxisome	cytoplasm
YGR241C	YHR161C	bud, neck, cell periphery, plasma membrane, ambiguous	-
YGR243W	YHR162W	cytoplasm, mitochondria	mitochondria
YGR248W	YHR163W	cytoplasm, nucleus	cytoplasm, nucleus
YGR249W	YOR140W	nucleus	nucleus
YGR254W	YHR174W	cytoplasm	cytoplasm
YGR256W	YHR183W	cytoplasm, ambiguous	cytoplasm, mitochondria, ambiguous
YGR264C	YGR171C	cytoplasm	mitochondria
YGR273C	YMR295C	cytoplasm	bud, cell periphery, cytoplasm
YGR276C	YLR107W	-	cytoplasm, nucleus
YGR279C	YMR305C	cell wall, cell periphery, vacuole	cell wall, cytoplasm, ER, vacuole
YGR283C	YMR310C	nucleolus	nucleus
YHL001W	YKL006W	cytoplasm	cytoplasm
YHL003C	YKL008C	integral membrane / endomembranes, ER	ER
YHL009W-B	YJL113W	-	mitochondria
YHL012W	YKL035W	cytoplasm	bud tip, cell periphery, cytoplasm
YHL017W	YKL039W	golgi-vacuole transport vesicles	integral membrane / endomembranes, golgi membrane
YHL033C	YLL045C	cytoplasm	cytoplasm, nucleus
YHL034C	YLL046C	cytoplasm, nucleus, nucleolus	-
YHL035C	YLL048C	integral membrane / endomembranes, mitochondria	vacuole, vacuolar membrane
YHL036W	YGR055W	plasma membrane, vacuole	cell periphery, plasma membrane, integral membrane / endomembranes, vacuole
YHL039W	YPL208W	cytoplasm	cytoplasm, nucleus
YHL045W	YMR324C	-	-
YHL047C	YHL040C	endosome	endosome, vacuole
YHR001W	YKR003W	cytoplasm	cell periphery
YHR003C	YKL027W	mitochondria	mitochondria
YHR005C	YER020W	cell periphery, plasma membrane	cell periphery, mitochondria
YHR005C-A	YBR091C	mitochondria, mitochondrial intermembrane space	mitochondria, mitochondrial intermembrane space
YHR011W	YDR023W	nucleus, mitochondria, punctate composite	cytoplasm
YHR019C	YCR024C	-	mitochondria, mitochondrial matrix
YHR021C	YKL156W	cytoplasm	cytoplasm
YHR030C	YKL161C	cytoplasm, nucleus	cytoplasm
YHR032W	YDR338C	-	cytoplasm, ambiguous
YHR036W	YGL247W	cytoplasm, ER, nuclear envelope	nuclear envelope, nuclear periphery, mitochondria
YHR043C	YHR044C	cytoplasm, nucleus	-
YHR047C	YKL157W	cytoplasm, nucleus	extracellular, cell periphery, cytoplasm, ER, mitochondria
YHR054W-A	YHR052W-A	-	-
YHR055C	YHR053C	cytoplasm, nucleus	cytoplasm
YHR056C	YHR054C	-	cytoplasm
YHR063C	YDR197W	cytoplasm	mitochondria, mitochondrial inner membrane
YHR086W	YBR212W	-	-
YHR088W	YNL075W	-	cytoplasm, nucleus
YHR090C	YNL097C	nucleus, chromosome structure	nucleus
YHR094C	YDR345C	plasma membrane	cell periphery, plasma membrane, vacuole
YHR096C	YDR345C	plasma membrane	cell periphery, plasma membrane, vacuole
YHR113W	YKL103C	cytoplasm	cytoplasm, vacuole, vacuolar lumen, punctate composite
YHR115C	YNL116W	cytoplasm, ambiguous	cytoplasm
YHR117W	YNL121C	mitochondria, mitochondrial outer membrane	mitochondria, mitochondrial outer membrane
YHR119W	YJL168C	nucleus, ambiguous	nucleus
YHR123W	YNL130C	ER, ER membrane, golgi, punctate composite	ER, ER membrane, golgi, golgi membrane, punctate composite
YHR128W	YNR012W	cytoplasm	cytoplasm, nucleus
YHR129C	YFL039C	cytoplasm, ambiguous	-
YHR131C	YNL144C	cytoplasm	mitochondria
YHR132W-A	YNL157W	cytoplasm, nucleus	cytoplasm, nucleus
YHR133C	YNL156C	nuclear periphery	ER
YHR135C	YNL154C	plasma membrane, cytoplasm, ER, nucleus	-
YHR139C	YNL160W	extracellular, cell wall	extracellular, cytoplasm
YHR141C	YNL162W	cytoplasm	cytoplasm
YHR146W	YNL173C	cell periphery	cell periphery, plasma membrane, ER, punctate composite
YHR150W	YDR479C	-	cytoplasm, punctate composite, ambiguous
YHR155W	YNL257C	mitochondria	ambiguous
YHR166C	YBL084C	nucleus	cytoplasm, nucleus
YHR169W	YHR065C	nucleus, nucleolus	cytoplasm, nucleus, nucleolus
YHR178W	YLR014C	cytoplasm, nucleus	nucleus
YHR179W	YPL171C	cytoplasm, actin cytoskeleton, nucleus, mitochondria	cytoplasm
YHR194W	YOR147W	nucleus	mitochondria
YHR199C	YHR198C	mitochondria	mitochondria
YHR203C	YJR145C	cytoplasm	cytoplasm
YHR204W	YJR131W	cytoplasm, ER	ER, ER membrane
YHR206W	YJR147W	nucleus	cytoplasm, nucleus
YHR206W	YGL073W	nucleus	nucleus, mitochondria
YHR210C	YNR071C	cytoplasm	cytoplasm
YHR212C	YAR060C	-	-
YHR213W-B	YAR064W	-	cytoplasm
YHR214W	YAR066W	cytoplasm	-
YHR214W-A	YAR068W	-	-
YHR215W	YAR071W	extracellular, vacuole	extracellular, vacuole
YHR216W	YLR432W	cytoplasm	cytoplasm
YHR218W-A	YBL112C	-	-
YIL003W	YGL091C	cytoplasm, mitochondria	cytoplasm, nucleus
YIL013C	YOR011W	plasma membrane	integral membrane / endomembranes, mitochondria
YIL014C-A	YIL102C	-	-
YIL014W	YER001W	-	golgi, golgi membrane, vacuole
YIL029C	YPR071W	-	integral membrane / endomembranes, cytoplasm, ER
YIL035C	YOR061W	cytoplasm, nucleus	cytoplasm, nucleus
YIL038C	YPR072W	cytoplasm, ER, nucleus, nuclear envelope	cytoplasm
YIL041W	YPR148C	cytoplasm, golgi membrane	cytoplasm, punctate composite
YIL042C	YGL059W	mitochondria	mitochondria
YIL046W	YCR072C	cytoplasm, nucleus	cytoplasm, nucleus
YIL060W	YHR145C	-	-
YIL075C	YHR027C	cytoplasm, ER, ER membrane, nucleus, nuclear envelope	cytoplasm, ER, ER membrane, nucleus, nuclear envelope
YIL078W	YKL194C	cytoplasm, mitochondria	mitochondria
YIL079C	YDL175C	cytoplasm, nucleus, nucleolus	cytoplasm, nucleus
YIL085C	YNL029C	-	-
YIL095W	YNL020C	cytoplasm, actin cytoskeleton	cytoplasm, actin cytoskeleton
YIL103W	YKL191W	cytoplasm	cytoplasm
YIL105C	YNL047C	plasma membrane, cytoplasm, nucleus, mitochondria, punctate composite	plasma membrane, cytoplasm
YIL107C	YJL155C	cytoplasm	cytoplasm
YIL109C	YNL049C	cytoplasm, ER, golgi, transport vesicles, ER-golgi transport vesicles	ER-golgi transport vesicles
YIL113W	YNL053W	cytoplasm, nucleus, mitochondria	cytoplasm
YIL114C	YNL055C	mitochondria, mitochondrial outer membrane	cytoplasm, mitochondria, mitochondrial outer membrane
YIL115C	YDR192C	nucleus, nuclear envelope, nuclear periphery, nuclear pore	nucleus, nuclear pore
YIL117C	YNL058C	mitochondria, vacuole	cytoplasm, vacuole
YIL118W	YPR165W	-	-
YIL121W	YIL120W	cell periphery, plasma membrane	plasma membrane, cytoplasm
YIL123W	YNL066W	ER, nuclear envelope, vacuole	extracellular, cell wall, ER, nuclear envelope, vacuole
YIL131C	YNL068C	nucleus	nucleus
YIL133C	YNL069C	cytoplasm	cytoplasm
YIL135C	YNL074C	cytoplasm	cytoplasm
YIL138C	YNL079C	bud tip, cytoplasm, cytoskeleton, actin cytoskeleton	cytoplasm, cytoskeleton, actin cytoskeleton, nucleus
YIL148W	YKR094C	cytoplasm, nucleus	cytoplasm, mitochondria
YIL149C	YKR095W	cytoplasm, cytoskeleton, nucleus, nuclear envelope, nuclear periphery, nuclear pore, mitochondria	cytoplasm, nucleus, nuclear envelope, nuclear periphery
YIL151C	YKR096W	ambiguous	cytoplasm, nucleus
YIL156W	YKR098C	cytoplasm	-
YIL158W	YKR100C	vacuole	bud, cell periphery, cytoplasm
YIL159W	YNL271C	neck, cell periphery, cytoskeleton, actin cytoskeleton	-
YIL166C	YOL163W	-	-
YIL169C	YOL155C	-	cytoplasm
YIL172C	YJL221C	cytoplasm	-
YIL176C	YJL223C	nucleus	-
YIL177C	YJL225C	nucleus	cytoplasm, nucleus
YIL177W-A	YJL225W-A	-	-
YIR013C	YLR013W	nucleus	nucleus
YIR018W	YOL028C	cytoplasm, nucleus	nucleus
YIR021W	YKL011C	mitochondria	mitochondria
YIR031C	YNL117W	peroxisome, peroxisomal matrix	cytoplasm, peroxisome, peroxisomal matrix
YIR033W	YKL020C	nucleus	cytoplasm, nucleus
YIR036C	YIR035C	cytoplasm	cytoplasm
YIR037W	YKL026C	cytoplasm	cytoplasm, ambiguous
YIR040C	YKL223W	-	-
YJL014W	YJL111W	cytoplasm	cytoplasm
YJL031C	YKL019W	cytoplasm	cytoplasm, vacuole
YJL033W	YMR290C	-	nucleus, nucleolus
YJL037W	YJL038C	-	-
YJL045W	YKL148C	mitochondria	-
YJL047C	YBR259W	cytoplasm, nucleus	ambiguous
YJL050W	YLR398C	nucleus, nucleolus	cytoplasm, nucleus, nucleolus
YJL056C	YOR113W	cytoplasm, nucleus	nucleus
YJL062W	YLL031C	extracellular, ER	ER
YJL074C	YFR031C	nucleus	cytoplasm, nucleus, mitochondria
YJL076W	YKR010C	nucleolus	-
YJL078C	YKR013W	cytoplasm, ER	nucleus, vacuole
YJL079C	YKR013W	ER, nuclear envelope, vacuole	nucleus, vacuole
YJL082W	YKR018C	cytoplasm, nucleus, mitochondria	cytoplasm, nucleus
YJL083W	YKR019C	-	mitochondria
YJL084C	YKR021W	cytoplasm	cytoplasm
YJL089W	YMR280C	nucleus	cytoplasm, nucleus
YJL092W	YOL095C	nucleus	mitochondria, mitochondrial matrix
YJL098W	YKR028W	cytoplasm, mitochondria	-
YJL099W	YKR027W	golgi-vacuole transport vesicles	golgi-vacuole transport vesicles, mitochondria
YJL102W	YLR069C	mitochondria	mitochondria
YJL103C	YBR239C	cytoplasm, nucleus	cytoplasm, nucleus
YJL105W	YKR029C	-	nucleus
YJL110C	YKR034W	cytoplasm, nucleus	nucleus
YJL112W	YKR036C	mitochondria	mitochondria
YJL116C	YKR042W	cytoplasm	vacuole
YJL129C	YKR050W	plasma membrane	plasma membrane
YJL133W	YKR052C	cytoplasm, mitochondria, mitochondrial inner membrane	mitochondria, mitochondrial inner membrane
YJL134W	YKR053C	-	integral membrane / endomembranes
YJL136C	YKR057W	cytoplasm	cytoplasm
YJL137C	YKR058W	cytoplasm	cytoplasm
YJL138C	YKR059W	cytoplasm	cytoplasm
YJL139C	YKR061W	golgi	ER, golgi
YJL149W	YDR131C	-	vacuole
YJL159W	YKL163W	extracellular, cell wall, cytoplasm, ER	extracellular, cell wall
YJL160C	YKL164C	-	extracellular, cell wall, cytoplasm, nucleus
YJL164C	YKL166C	cytoplasm, nucleus	cytoplasm, nucleus
YJL165C	YKL168C	-	cytoplasm, nucleolus
YJL172W	YOL153C	cytoplasm, vacuole, vacuolar lumen	-
YJL177W	YKL180W	cytoplasm	cytoplasm
YJL181W	YJR030C	-	-
YJL183W	YDR245W	golgi, golgi membrane	ER, ER membrane, golgi, golgi membrane
YJL186W	YBR015C	ER, golgi, golgi membrane, nucleus, nuclear envelope, punctate composite	golgi, golgi membrane
YJL206C	YIL130W	-	nucleus
YJL212C	YPR194C	ER	integral membrane / endomembranes
YJL220W	YIL171W-A	-	-
YJL222W	YIL173W	integral membrane / endomembranes, ambiguous	endosome
YJL222W-A	YIL174W	-	mitochondria
YJL222W-B	YIL175W	-	-
YJR029W	YGR027W-B	-	-
YJR032W	YLR216C	cytoplasm	cytoplasm
YJR039W	YEL025C	mitochondria	cytoplasm, nucleus
YJR054W	YML047C	nucleus, vacuole	-
YJR058C	YLR170C	neck, cell periphery, transport vesicles, golgi-vacuole transport vesicles	transport vesicles, golgi-vacuole transport vesicles
YJR059W	YKL198C	cytoplasm, nucleus	-
YJR061W	YKL201C	nucleus	-
YJR066W	YKL203C	-	-
YJR075W	YGL038C	golgi, golgi membrane, nucleus	ER, golgi, golgi membrane, nuclear envelope
YJR076C	YDL225W	-	neck, cell periphery, intermediate filaments
YJR091C	YPR042C	ambiguous	cytoplasm, ER
YJR094W-A	YPR043W	cytoplasm	cytoplasm
YJR106W	YDL206W	-	-
YJR109C	YJL130C	cytoplasm	cytoplasm, mitochondria
YJR116W	YPR114W	ambiguous	ER
YJR127C	YML081W	ER, nucleus, nuclear envelope	nucleus
YJR130C	YML082W	cytoplasm, nucleus	cytoplasm, nucleus
YJR132W	YDR395W	cytoplasm, nucleus	cytoplasm, nucleus, nuclear envelope
YJR148W	YHR208W	cytoplasm, nucleus	mitochondria
YJR152W	YLR004C	plasma membrane	-
YJR160C	YDL247W	plasma membrane	plasma membrane
YKL004W	YDR072C	integral membrane / endomembranes, golgi-ER transport vesicles	cytoplasm, ER, ambiguous
YKL022C	YBR112C	cytoplasm, cytoskeleton, nucleus	nucleus, nuclear matrix
YKL032C	YMR072W	nucleus	chromosome structure, mitochondria, mitochondrial matrix
YKL038W	YBR033W	cytoplasm, nucleus	-
YKL041W	YKL002W	cytoplasm, ER, endosome, punctate composite	cytoplasm, endosome, vacuole
YKL043W	YMR016C	nucleus	nucleus
YKL046C	YMR238W	bud, integral membrane / endomembranes, ER, ambiguous	ER
YKL050C	YMR031C	-	mitochondria, punctate composite
YKL062W	YMR037C	-	cytoplasm, nucleus
YKL065C	YMR040W	ER, ER membrane	integral membrane / endomembranes
YKL068W	YMR047C	nucleus, nuclear periphery, nuclear pore	cytoplasm, nucleus, nuclear envelope, nuclear pore
YKL072W	YMR053C	ambiguous	-
YKL081W	YPL048W	cytoplasm, mitochondria	cytoplasm
YKL087C	YAL039C	cytoplasm, mitochondria, mitochondrial inner membrane	mitochondria, mitochondrial inner membrane
YKL091C	YMR079W	cytoplasm, nucleus	cytoplasm, ER, golgi membrane, nucleus
YKL093W	YMR081C	-	cytoplasm
YKL104C	YMR085W	cytoplasm	-
YKL104C	YMR084W	cytoplasm	-
YKL105C	YMR086W	ambiguous	cell periphery, cytoplasm
YKL113C	YGR258C	nucleus	cytoplasm, nucleus
YKL121W	YMR102C	-	cytoplasm, ambiguous
YKL124W	YMR171C	cytoplasm	ER, endosome
YKL126W	YMR104C	cytoplasm	cytoplasm, nucleus
YKL127W	YMR105C	cytoplasm	cytoplasm, nucleus
YKL129C	YMR109W	cytoplasm, cytoskeleton, actin cytoskeleton	cytoskeleton, actin cytoskeleton
YKL132C	YMR113W	cytoplasm, mitochondria	cytoplasm
YKL133C	YMR115W	-	mitochondria
YKL135C	YJR005W	transport vesicles, golgi-vacuole transport vesicles	neck, cell periphery, transport vesicles, golgi-vacuole transport vesicles
YKL139W	YPR161C	cytoplasm, nucleus	nucleus
YKL141W	YMR118C	mitochondria, mitochondrial inner membrane	-
YKL144C	YDR404C	nucleus	nucleus
YKL146W	YNL101W	cytoplasm, ER, vacuolar membrane	vacuolar membrane
YKL164C	YJL159W	extracellular, cell wall, cytoplasm, nucleus	extracellular, cell wall, cytoplasm, ER
YKL187C	YLR413W	integral membrane / endomembranes, mitochondria, ambiguous	cell periphery
YKL188C	YPL147W	peroxisome, peroxisomal membrane	peroxisome, peroxisomal membrane
YKL190W	YDR373W	cytoplasm	cytoplasm, punctate composite
YKL196C	YLR268W	golgi, golgi membrane, mitochondria	cytoplasm, ER membrane, golgi, transport vesicles, ER-golgi transport vesicles
YKL211C	YNR033W	cytoplasm	cytoplasm, nucleus
YKL218C	YER086W	-	mitochondria
YKL220C	YOR381W	plasma membrane	-
YKL221W	YNL125C	integral membrane / endomembranes	ER
YKR001C	YLL001W	-	mitochondria, punctate composite
YKR009C	YNL202W	cytoplasm, peroxisome, peroxisomal matrix	cytoplasm, peroxisome, peroxisomal matrix
YKR015C	YJL043W	-	cytoplasm, mitochondria
YKR026C	YLR291C	cytoplasm	cytoplasm, mitochondria, punctate composite
YKR038C	YDL104C	cytoplasm, nucleus	mitochondria
YKR039W	YGR191W	-	bud, cell periphery, plasma membrane, ER, vacuole
YKR067W	YBL011W	integral membrane / endomembranes, cytoplasm, ER	ER
YKR072C	YOR054C	cytoplasm, nucleus	cytoplasm
YKR075C	YOR062C	cytoplasm, nucleus	cytoplasm, nucleus
YKR077W	YOR066W	cytoplasm, nucleus	-
YKR078W	YOR069W	cytoplasm	-
YKR084C	YOR076C	cytoplasm	ambiguous
YKR089C	YOR081C	cytoplasm, lipid particles	lipid particles
YKR091W	YOR083W	cytoplasm	cytoplasm, nucleus
YKR105C	YCL069W	integral membrane / endomembranes	integral membrane / endomembranes, vacuolar membrane
YLL010C	YLR019W	cell periphery, plasma membrane, cytoplasm	cytoplasm
YLL012W	YLR020C	cytoplasm, lipid particles	plasma membrane, ambiguous
YLL015W	YDR135C	integral membrane / endomembranes, vacuolar membrane	vacuole, vacuolar membrane
YLL016W	YLR310C	plasma membrane	plasma membrane, cytoplasm
YLL019C	YJL141C	cytoplasm	cytoplasm
YLL021W	YLR313C	-	-
YLL024C	YAL005C	cell wall, cytoplasm, nucleus	cytoplasm, nucleus
YLL025W	YLR037C	-	extracellular, nucleus
YLL026W	YDR258C	-	mitochondria
YLL051C	YKL220C	vacuole	plasma membrane
YLL053C	YPR192W	-	integral membrane / endomembranes, cytoplasm, ER, nuclear envelope
YLL054C	YCR106W	cytoplasm	cytoplasm, nucleus
YLL061W	YPL274W	integral membrane / endomembranes, cytoplasm, ER	plasma membrane, ER
YLL065W	YJR162C	-	-
YLL066W-B	YLR466C-B	-	-
YLL067W-A	YLL066W-A	-	-
YLR017W	YLR209C	-	nucleus, mitochondria
YLR024C	YGR184C	cytoplasm	cytoplasm
YLR027C	YKL106W	cytoplasm, ER, peroxisome, peroxisomal matrix	mitochondria
YLR028C	YMR120C	cytoplasm	cytoplasm
YLR029C	YMR121C	cytoplasm, nucleus	cytoplasm, nucleus, nucleolus
YLR031W	YMR124W	cytoplasm	bud, neck, cell periphery, cytoplasm, ambiguous
YLR036C	YIL089W	cytoplasm, ambiguous	cytoplasm
YLR044C	YLR134W	cytoplasm, nucleus, ambiguous	cytoplasm, nucleus
YLR047C	YGL160W	-	-
YLR058C	YBR263W	cytoplasm, nucleus	mitochondria, mitochondrial inner membrane
YLR064W	YLL023C	ER	ER
YLR092W	YBR294W	-	plasma membrane
YLR098C	YOR337W	cytoplasm, nucleus	cytoplasm, nucleus
YLR106C	YKR054C	cytoplasm, nucleus, mitochondria	cytoplasm, tubulin cytoskeleton, spindle pole body, nucleus
YLR144C	YNR067C	cytoplasm, nucleus	cell wall, vacuole
YLR153C	YAL054C	ER, nucleus, nuclear envelope	cytoplasm, nucleus, mitochondria, peroxisome, peroxisomal matrix
YLR157C-A	YPL257W-A	-	-
YLR159C-A	YLR157C-C	-	-
YLR159W	YLR161W	-	-
YLR160C	YLR158C	extracellular, cell wall, cytoplasm	extracellular, cell wall
YLR162W-A	YLR154W-A	-	-
YLR163C	YHR024C	mitochondria	mitochondria
YLR174W	YNL009W	cytoplasm	cytoplasm, mitochondria, peroxisome, peroxisomal matrix
YLR178C	YLR179C	integral membrane / endomembranes, cytoplasm, nucleus	cytoplasm, nucleus
YLR187W	YNL278W	bud, neck, cell periphery, cytoplasm, ambiguous	bud, neck, cell periphery, cytoplasm
YLR208W	YGL100W	cytoplasm, transport vesicles, ER-golgi transport vesicles	nucleus, nuclear envelope, nuclear pore
YLR213C	YEL040W	-	cell wall, ER
YLR222C	YLR129W	nucleolus	cytoplasm, nucleus
YLR237W	YOR192C	cell periphery, integral membrane / endomembranes, vacuole	-
YLR243W	YOR262W	cytoplasm	cytoplasm
YLR249W	YNL014W	cytoplasm	cytoplasm
YLR253W	YPL109C	mitochondria	cytoplasm, mitochondria
YLR260W	YOR171C	-	-
YLR264W	YOR167C	cytoplasm	cytoplasm
YLR266C	YOR172W	cytoplasm, nucleus	cytoplasm, nucleus
YLR270W	YOR173W	cytoplasm, nucleus, mitochondria	cytoplasm
YLR273C	YOR178C	cytoplasm	cytoplasm
YLR277C	YOR179C	nucleus	nucleus
YLR284C	YOR180C	cytoplasm, peroxisome	cytoplasm, peroxisome
YLR287C-A	YOR182C	cytoplasm	cytoplasm
YLR293C	YOR185C	cytoplasm, nucleus	cytoplasm, nucleus
YLR300W	YOR190W	extracellular, ER, nuclear envelope, vacuole	extracellular, cell wall
YLR304C	YJL200C	cytoplasm, mitochondria, mitochondrial matrix	cytoplasm, nucleus, mitochondria
YLR308W	YLR307W	-	nucleus
YLR340W	YKL009W	-	-
YLR348C	YKL120W	mitochondria, mitochondrial inner membrane	mitochondria, mitochondrial inner membrane
YLR351C	YJL126W	cytoplasm, mitochondria	cytoplasm
YLR362W	YJL095W	cytoplasm	cytoplasm
YLR367W	YJL190C	cytoplasm, nucleolus	cytoplasm, nucleus, nucleolus
YLR397C	YDL126C	cytoplasm	-
YLR426W	YDL114W	mitochondria	-
YLR433C	YML057W	cytoplasm, ambiguous	cytoplasm
YLR437C	YML058W	cytoplasm	cytoplasm, nucleus
YLR438W	YOL140W	cytoplasm, nucleus	mitochondria
YLR441C	YML063W	cytoplasm, nucleus	cytoplasm
YLR442C	YML065W	nucleus, nuclear periphery, nucleolus, mitochondria	cytoplasm, nucleus
YLR448W	YML073C	cytoplasm	cytoplasm, nucleus
YLR449W	YML074C	nucleus, nucleolus	nucleus, nucleolus
YLR450W	YML075C	-	ER, ER membrane, nuclear periphery
YLR456W	YPR172W	cytoplasm, nucleus	cytoplasm, nucleus
YLR457C	YPR174C	spindle pole body, nucleus	cytoplasm, nuclear periphery
YLR460C	YCR102C	cytoplasm	cytoplasm
YLR463C	YEL075W-A	-	-
YLR467C-A	YOR396C-A	-	-
YLR467W	YOR396W	-	-
YML007W	YDR423C	cytoplasm, nucleus	cytoplasm, nucleus, nuclear envelope
YML039W	YER138C	-	-
YML040W	YLR227W-A	cytoplasm	-
YML045W	YDR316W-B	-	-
YML046W	YDR235W	nucleus	nucleus
YML056C	YLR432W	cytoplasm	cytoplasm
YML061C	YHR031C	nucleus, mitochondria	cytoplasm, nucleus
YML067C	YAL042W	ER, golgi membrane	ER, golgi, golgi membrane
YML078W	YDR155C	mitochondria	cytoplasm, nucleus
YML080W	YLR405W	nucleus	ambiguous
YML100W	YMR261C	cytoplasm	cytoplasm
YML106W	YMR271C	cytoplasm, nucleus	cytoplasm
YML109W	YMR273C	cytoplasm	-
YML111W	YMR275C	cytoplasm	cytoplasm
YML115C	YEL036C	cytoplasm, golgi, golgi membrane, vacuole	ER, golgi, golgi membrane, nuclear envelope
YML116W	YMR279C	cell periphery, plasma membrane, vacuole	-
YML118W	YMR285C	-	cytoplasm
YML123C	YCR098C	plasma membrane	cell periphery, plasma membrane
YML124C	YML085C	cytoplasm, cytoskeleton, tubulin cytoskeleton, spindle pole body, nucleus	cytoplasm, cytoskeleton, tubulin cytoskeleton, spindle pole body, punctate composite
YML125C	YML087C	ER	-
YML133C	YLL066C	mitochondria	-
YMR006C	YMR008C	plasma membrane	cell periphery, plasma membrane, cytoplasm
YMR008C	YOL011W	cell periphery, plasma membrane, cytoplasm	plasma membrane, vacuole
YMR011W	YFL011W	cell periphery, plasma membrane, vacuole	plasma membrane, mitochondria
YMR015C	YHR007C	cytoplasm, ER, ER membrane, nucleus	ER
YMR035W	YMR150C	mitochondria, mitochondrial inner membrane	mitochondria, mitochondrial inner membrane
YMR043W	YMR042W	nucleus	neck, nucleus
YMR045C	YBL005W-B	-	-
YMR050C	YOR142W-B	-	-
YMR051C	YGR161C-C	ER	-
YMR078C	YOR217W	cytoplasm, nucleus, mitochondria	nucleus
YMR080C	YER176W	cytoplasm, punctate composite	cytoplasm, nucleus
YMR088C	YBR293W	cytoplasm, vacuolar membrane	integral membrane / endomembranes, vacuolar membrane
YMR091C	YFL049W	nucleus	nucleus
YMR101C	YBR002C	-	cytoplasm, ER
YMR108W	YEL020C	mitochondria	cytoplasm
YMR119W	YNL008C	integral membrane / endomembranes, nuclear periphery	ER membrane, nuclear periphery
YMR167W	YNL082W	cytoplasm, nucleus, mitochondria	cytoplasm, nucleus
YMR169C	YMR170C	cytoplasm	-
YMR175W	YPL223C	cytoplasm	cytoplasm
YMR177W	YPL224C	mitochondria	mitochondria
YMR180C	YPL228W	cytoplasm, nucleus	nucleus
YMR181C	YPL229W	cytoplasm	cytoplasm
YMR182C	YPL230W	cytoplasm, nucleus	nucleus
YMR183C	YPL232W	plasma membrane, cytoplasm, ER, endosome, punctate composite	plasma membrane, cytoplasm, lipid particles
YMR186W	YPL240C	cytoplasm, mitochondria	cytoplasm
YMR192W	YPL249C	bud, bud tip, neck, plasma membrane, cytoplasm, golgi-plasma membrane transport vesicles, mitochondria, ambiguous	bud, bud tip, neck, cell periphery, plasma membrane, cytoplasm, ambiguous
YMR194W	YPL249C-A	cytoplasm	cytoplasm
YMR198W	YPL253C	tubulin cytoskeleton, spindle pole body	-
YMR199W	YPL256C	cytoplasm, nucleus	cytoplasm, nucleus
YMR205C	YGR240C	cytoplasm	cytoplasm
YMR206W	YNR014W	-	cytoplasm
YMR207C	YNR016C	mitochondria, ambiguous	cytoplasm, ER, ER membrane, nuclear envelope, mitochondria, punctate composite
YMR213W	YKR099W	cytoplasm, nucleus	nucleus, nucleolus
YMR215W	YOL132W	cytoplasm, ER	-
YMR222C	YOR280C	cytoplasm	nucleus
YMR226C	YIL124W	cytoplasm, nucleus	cytoplasm, ER, ER lumen, other transport vesicles, mitochondria
YMR230W	YOR293W	cytoplasm	cytoplasm, nucleus, nucleolus
YMR233W	YOR295W	cytoplasm, nucleus, nucleolus	cytoplasm, nucleolus
YMR237W	YOR299W	cytoplasm, golgi-vacuole transport vesicles	cytoplasm, golgi-vacuole transport vesicles
YMR242C	YOR312C	cytoplasm	cytoplasm
YMR243C	YOR316C	plasma membrane, vacuolar membrane	mitochondria, vacuolar membrane
YMR246W	YIL009W	cytoplasm, lipid particles	cell periphery
YMR246W	YOR317W	cytoplasm, lipid particles	cytoplasm, ER, mitochondria
YMR250W	YDR294C	cytoplasm	cytoplasm, ER
YMR251W	YKR076W	cytoplasm	cytoplasm
YMR264W	YML101C	cytoplasm, ER, nuclear envelope, mitochondria	cytoplasm, ER
YMR267W	YBR011C	mitochondria	cytoplasm, nucleus
YMR297W	YBR139W	cytoplasm, ER, vacuole, vacuolar lumen	nucleus, vacuole
YMR307W	YLR343W	plasma membrane, ER, nuclear envelope, nuclear periphery, mitochondria	cytoplasm
YNL001W	YCL001W-B	cytoplasm	-
YNL003C	YMR166C	mitochondria, mitochondrial inner membrane	cytoplasm, mitochondria, mitochondrial inner membrane
YNL019C	YNL033W	cytoplasm	-
YNL025C	YPR025C	cytoplasm, nucleus	nucleus, mitochondria
YNL031C	YBR010W	nucleus, chromosome structure, ambiguous	nucleus, chromosome structure
YNL034W	YNL018C	-	cytoplasm
YNL048W	YGL065C	integral membrane / endomembranes, ER	ER
YNL052W	YIL111W	mitochondria, mitochondrial inner membrane	mitochondria, mitochondrial inner membrane
YNL056W	YNL032W	cytoplasm	cytoplasm
YNL061W	YBL024W	nucleus, nucleolus	nucleus
YNL064C	YNL077W	cytoplasm, ER, nucleus	cytoplasm, nucleus, mitochondria
YNL065W	YIL120W	cell periphery, vacuole	plasma membrane, cytoplasm
YNL067W	YGL147C	cytoplasm	cytoplasm
YNL071W	YDR148C	mitochondria	mitochondria, mitochondrial matrix
YNL073W	YDR037W	nucleus, mitochondria	cytoplasm
YNL087W	YOR086C	cell periphery, integral membrane / endomembranes	cell periphery, mitochondria
YNL093W	YOR089C	cytoplasm	cytoplasm, ER, transport vesicles, nucleus, mitochondria
YNL095C	YOR092W	ER	ER
YNL096C	YOR096W	cytoplasm	cytoplasm, nucleus
YNL098C	YOR101W	cell periphery, plasma membrane, cytoplasm, nucleus	plasma membrane, cytoplasm, nucleus
YNL104C	YOR108W	cytoplasm, mitochondria	mitochondria
YNL106C	YOR109W	actin cytoskeleton	punctate composite
YNL108C	YOR110W	cytoplasm, nucleus	cytoplasm, nucleus
YNL111C	YMR272C	cytoplasm, ER, microsomes	cytoplasm, ER, golgi
YNL189W	YEL013W	cytoplasm, nucleus, nuclear periphery, nuclear pore	-
YNL192W	YBR038W	-	plasma membrane, cytoplasm
YNL195C	YDL223C	mitochondria	bud tip, cytoplasm
YNL264C	YNL231C	cytoplasm	cytoplasm, lipid particles
YNL267W	YLR305C	cytoplasm, nucleus	mitochondria
YNL270C	YEL063C	plasma membrane	cell periphery, plasma membrane, mitochondria, vacuole
YNL281W	YDR214W	cytoplasm, nucleus	cytoplasm
YNL283C	YOL105C	cell periphery, integral membrane / endomembranes, cytoplasm	extracellular, cell periphery
YNL290W	YOL094C	nucleus	nucleus
YNL293W	YOL112W	ambiguous	bud, neck, cell periphery, cytoplasm, ambiguous
YNL298W	YOL113W	bud, cell periphery, cytoplasm, ER, ambiguous	ambiguous
YNL299W	YOL115W	nucleolus	nucleus
YNL301C	YOL120C	cytoplasm, nucleus	cytoplasm
YNL302C	YOL121C	cytoplasm	cytoplasm
YNL307C	YOL128C	-	cytoplasm
YNL309W	YOL131W	cytoplasm, nucleus	cytoplasm
YNL328C	YLR008C	mitochondria, mitochondrial inner membrane	mitochondria
YNL339W-A	YPL283W-A	-	-
YNL339W-B	YML133W-B	-	-
YNR034W-A	YCR075W-A	cytoplasm	-
YNR076W	YLL064C	-	-
YOL002C	YDR492W	integral membrane / endomembranes	neck, ER
YOL013W-A	YOR072W-B	-	-
YOL018C	YOR036W	ER, golgi, nuclear envelope, endosome, vacuole	ER, nuclear envelope, vacuole, vacuolar membrane
YOL023W	YAL035W	mitochondria	cytoplasm, mitochondria
YOL034W	YLR383W	cytoplasm, nucleus	cytoplasm, nucleus, mitochondria
YOL036W	YIR016W	-	cytoplasm
YOL042W	YAL021C	mitochondria	cytoplasm, nucleus, nuclear matrix
YOL054W	YCR066W	nucleus	nucleus
YOL055C	YPL258C	cytoplasm, ambiguous	cytoplasm
YOL082W	YOL083W	ER, nucleus, vacuole, vacuolar membrane, punctate composite	-
YOL084W	YMR266W	cell periphery, integral membrane / endomembranes, cytoplasm, vacuole	cell periphery
YOL086C	YMR303C	cytoplasm	cytoplasm
YOL091W	YBR148W	spindle pole body	-
YOL116W	YMR172W	tubulin cytoskeleton, nucleus	nucleus
YOL122C	YHR050W	plasma membrane	mitochondria
YOL130W	YFL050C	plasma membrane, ambiguous	plasma membrane, cytoplasm
YOL141W	YDR435C	cytoplasm, mitochondria	cytoplasm
YOL156W	YJL219W	plasma membrane	plasma membrane
YOR002W	YOR067C	integral membrane / endomembranes, ER	ER, ER membrane
YOR005C	YDL164C	nucleus	cytoplasm, nucleus, mitochondria
YOR016C	YAL007C	ER, nuclear envelope	integral membrane / endomembranes, ER, golgi membrane, endocytotic transport vesicles, nuclear envelope
YOR025W	YDR191W	cytoplasm, nucleus	cytoplasm, nucleus
YOR026W	YER107C	cytoplasm, nucleus	cytoplasm, nucleus, nuclear periphery, nuclear pore
YOR027W	YOR007C	cytoplasm	cytoplasm
YOR032C	YOR344C	nucleus	cytoplasm, nucleus
YOR048C	YGL173C	nucleus, mitochondria	cytoplasm
YOR098C	YJL041W	nucleus, nuclear periphery, nuclear pore	spindle pole body, ER, nucleus, nuclear envelope, nuclear periphery, nuclear pore
YOR116C	YDL140C	nucleus	nucleus, mitochondria
YOR136W	YNL037C	mitochondria	mitochondria
YOR137C	YLR361C	-	-
YOR142W-A	YPR158W-A	-	-
YOR151C	YOR207C	cytoplasm, nucleus, mitochondria	nucleus
YOR153W	YDR406W	cell periphery, plasma membrane, cytoplasm, mitochondria	integral membrane / endomembranes
YOR157C	YJL001W	cytoplasm, ER, ER membrane, nucleus, nuclear envelope	ER, ER membrane, nucleus, nuclear envelope
YOR162C	YOR172W	cytoplasm, nucleus	cytoplasm, nucleus
YOR204W	YPL119C	cytoplasm, nucleus	cytoplasm, nucleus
YOR213C	YPL129W	cytoplasm, nucleus, chromosome structure	nucleus
YOR219C	YHR028C	golgi, golgi membrane	vacuole, vacuolar membrane
YOR222W	YPL134C	mitochondria, mitochondrial inner membrane	mitochondria, mitochondrial inner membrane
YOR226C	YPL135W	mitochondria	mitochondria, mitochondrial matrix
YOR227W	YPL137C	cytoplasm, mitochondria	cytoplasm, ER, mitochondria
YOR229W	YPL139C	cytoplasm, nucleus	cytoplasm, nucleus
YOR229W	YOR230W	cytoplasm, nucleus	nucleus
YOR231W	YPL140C	ambiguous	cytoplasm
YOR233W	YPL141C	cell periphery, cytoplasm	cytoplasm
YOR234C	YPL143W	cytoplasm	cytoplasm
YOR237W	YPL145C	-	cytoplasm, nucleus
YOR247W	YPL163C	bud, cytoplasm, vacuole	cell wall, cytoplasm, vacuole
YOR256C	YPL176C	-	plasma membrane
YOR267C	YDL025C	cytoplasm	ambiguous
YOR270C	YMR054W	vacuole, vacuolar membrane	-
YOR273C	YLL028W	bud, cell periphery, vacuolar membrane	bud, cell periphery, integral membrane / endomembranes, integral membrane / endomembranes, cytoplasm, ER
YOR275C	YPL084W	cytoplasm, nucleus	cytoplasm, endosome, vacuole
YOR286W	YOR285W	mitochondria	cytoplasm, ER, mitochondria
YOR290C	YIL126W	nucleus	nucleus, chromosome structure
YOR291W	YEL031W	cytoplasm, ER, mitochondria	integral membrane / endomembranes, cytoplasm, ER, mitochondria
YOR292C	YLR251W	vacuole	mitochondria, mitochondrial inner membrane, peroxisome
YOR304W	YBR245C	nucleus	cytoplasm, nucleus
YOR306C	YOL119C	-	-
YOR307C	YJL193W	integral membrane / endomembranes, ER	integral membrane / endomembranes
YOR310C	YLR197W	nucleus, nucleolus	nucleus, nucleolus
YOR343W-B	YDR210W-B	-	-
YOR377W	YGR177C	ER	cytoplasm, ER
YOR381W	YNR060W	-	-
YOR383C	YDR534C	-	cell wall
YOR385W	YMR316W	cytoplasm	cytoplasm
YOR388C	YPL275W	-	cytoplasm
YOR390W	YPL279C	-	-
YOR391C	YPL280W	-	cytoplasm
YPL008W	YER171W	cytoplasm, nucleus	cytoplasm, nucleus
YPL020C	YIL031W	nuclear periphery	cytoplasm, nucleus, mitochondria
YPL023C	YGL125W	-	cytoplasm, nucleus, mitochondria
YPL028W	YIL160C	cytoplasm, nucleus	cytoplasm, peroxisome, peroxisomal matrix, ambiguous
YPL031C	YBR160W	cytoplasm, nucleus	cytoplasm, nucleus
YPL036W	YGL008C	cell periphery, plasma membrane, cytoplasm, mitochondria	cell periphery, plasma membrane, ER, mitochondria, vacuole
YPL040C	YBL076C	mitochondria	cytoplasm
YPL060W	YOR334W	mitochondria, mitochondrial inner membrane	mitochondria
YPL100W	YFR021W	cytoplasm, endosome, ambiguous	nucleus, ambiguous
YPL110C	YGR233C	cytoplasm	cytoplasm, nucleus
YPL112C	YOR193W	peroxisome	peroxisome
YPL130W	YOR214C	cell wall	ER
YPL152W	YIL153W	cytoplasm	cytoplasm, nucleus
YPL155C	YGL216W	cytoskeleton, tubulin cytoskeleton, spindle pole body, mitochondria	cytoskeleton, tubulin cytoskeleton, spindle pole body, nucleus
YPL159C	YPR151C	mitochondria	nucleus, mitochondria
YPL167C	YDL102W	nucleus	nucleus
YPL184C	YML117W	cytoplasm	cytoplasm
YPL195W	YPR029C	golgi-ER transport vesicles	cytoplasm, golgi-vacuole transport vesicles, punctate composite
YPL217C	YDL060W	nucleus, nucleolus, mitochondria	cytoplasm, nucleus
YPL227C	YPR183W	ER, ER membrane	ER, ER membrane, golgi membrane, mitochondria
YPL247C	YDR128W	cytoplasm, nucleus	vacuolar membrane
YPL250C	YMR195W	ambiguous	vacuolar membrane
YPL257W-B	YLR157C-B	-	-
YPL259C	YOL062C	transport vesicles, golgi-ER transport vesicles, golgi-vacuole transport vesicles	neck, cell periphery, transport vesicles, golgi-vacuole transport vesicles
YPL264C	YMR253C	integral membrane / endomembranes	golgi-ER transport vesicles, punctate composite
YPL265W	YOR348C	cell periphery, plasma membrane, integral membrane / endomembranes, vacuole	plasma membrane, cytoplasm
YPL270W	YLR188W	mitochondria, mitochondrial inner membrane	mitochondria, mitochondrial inner membrane
YPL273W	YLL062C	cytoplasm, nucleus	cytoplasm
YPL277C	YOR389W	-	-
YPL281C	YOR393W	cytoplasm	-
YPL282C	YOR394W	-	-
YPL283C	YGR296W	mitochondria	-
YPL283W-B	YPR204C-A	-	-
YPR006C	YER065C	mitochondria, mitochondrial matrix	cytoplasm
YPR011C	YHR002W	mitochondria, mitochondrial inner membrane	cytoplasm, mitochondrial inner membrane
YPR013C	YPR015C	nucleus, ambiguous	nucleus
YPR031W	YGL131C	cytoplasm, nucleus	cytoplasm, nucleus
YPR037C	YGR029W	mitochondria, vacuole	mitochondria
YPR041W	YPL237W	cytoplasm	cytoplasm, nucleus
YPR069C	YLR146C	cytoplasm, nucleus, mitochondria	cytoplasm
YPR088C	YDR292C	cytoplasm	ER, ER membrane
YPR110C	YIL021W	cytoplasm, nucleus, nucleolus	nucleus
YPR112C	YGR159C	-	nucleus, nucleolus, mitochondria
YPR117W	YLR454W	-	mitochondria, ambiguous
YPR122W	YLR389C	neck, cell periphery	-
YPR125W	YOL027C	mitochondria	cytoplasm, mitochondria
YPR131C	YHR013C	cytoplasm	cytoplasm
YPR137C-A	YAR010C	-	cytoplasm
YPR158C-D	YLR227W-B	-	-
YPR162C	YLR453C	nucleus	cytoplasm, nucleus
YPR170W-B	YPR169W-A	-	-
YPR176C	YDL090C	-	cytoplasm
YPR179C	YDR295C	nucleus	-
YPR181C	YHR035W	cytoplasm, transport vesicles, ER-golgi transport vesicles	-
YPR193C	YEL066W	cytoplasm	cytoplasm, nucleus
YPR200C	YGR203W	-	cytoplasm, nucleus
