# Supplementary material for: The Roles of Whole-Genome and Small-Scale Duplications in the Functional Specialization of Saccharomyces cerevisiae Genes
Source: PLoS Genet. 2013 Jan 3;9(1):e1003176. doi: 10.1371/journal.pgen.1003176 (PMC3536658; doi:10.1371/journal.pgen.1003176)
Supplement: Table S4 — Genome sequencing of five Saccharomyces cerevisiae experimentally evolved lines (Msh2_1 to Msh2_5). Characteristics of genomes sequences at different time points of evolution (P20, 30, 50, 70, 90 and a 100) are presented. (XLS) [file pgen.1003176.s004.xls]

## Sheet: Sheet1
	Read depth across non-gap regions	Read depth acrosss 24bp unique regions	Raw SNP	SNP removed as < 5x coverage	SNP removed as average # hits = 0	SNP removed as average # hits > 1	SNP removed as pileup did not support call	Good SNP remaining	SNP found in ancestor	Final SNP	Annotated SNP
ancestor	53.504	50.561	628	2	0	89	44	493
Msh2_1
msh2_1P20	53.19	49.597	709	4	0	97	78	530	485	45	46
msh2_1P30	54.905	50.516	728	0	0	106	86	536	487	49	52
msh2_1P50	18.654	15.849	613	59	12	55	27	460	382	78	81
msh2_1P70	54.906	47.394	858	0	0	126	126	606	484	122	125
msh2_1P90	21.068	15.115	709	45	11	79	39	535	407	128	131
msh2_1P100	51.158	40.105	920	2	1	135	131	651	484	167	170
Msh2_2
msh2_2P20	18.175	15.832	536	48	10	35	19	424	392	32	32
msh2_2P30	52.887	49.045	715	2	0	90	93	530	487	43	43
msh2_2P50	20.356	17.492	605	46	10	52	22	475	409	66	67
msh2_2P70	55.034	50.829	821	5	2	107	119	588	484	104	105
msh2_2P90	17.295	15.11	682	43	4	57	24	554	416	138	139
msh2_2P100	55.983	51.537	930	1	0	133	140	656	485	171	172
Msh2_3
msh2_4P20	19.469	17.319	557	44	9	52	10	442	415	27	27
msh2_4P30	47.634	44.677	698	1	3	109	61	524	484	40	40
msh2_4P50	17.101	15.279	592	49	13	58	13	459	380	79	79
msh2_4P70	52.688	49.463	922	0	0	123	145	654	489	165	168
msh2_4P90	20.928	18.238	739	39	1	30	26	643	424	219	222
msh2_4P100	38.189	35.974	980	1	0	111	142	726	486	240	241
Msh2_4
msh2_5P20	12.028	9.34	491	82	7	56	13	333	317	16	16
msh2_5P30	36.636	34.046	704	5	0	110	73	516	485	31	31
msh2_5P50	17.468	14.614	577	60	8	53	25	431	373	58	58
msh2_5P70	48.237	43.158	831	3	0	122	117	589	482	107	109
msh2_5P90	48.087	39.305	790	14	3	49	73	651	465	186	189
msh2_5P100	50.215	43.007	980	1	1	142	158	678	484	194	196
Msh2_5
msh2_6P20	14.37	12.043	520	70	9	48	11	382	353	29	29
msh2_6P50	19.455	15.1056	590	47	8	60	15	460	380	80	82
msh2_6P90	15.841	11.915	648	70	14	64	27	473	362	111	113
