# Supplementary material for: The Roles of Whole-Genome and Small-Scale Duplications in the Functional Specialization of Saccharomyces cerevisiae Genes
Source: PLoS Genet. 2013 Jan 3;9(1):e1003176. doi: 10.1371/journal.pgen.1003176 (PMC3536658; doi:10.1371/journal.pgen.1003176)
Supplement: Table S5 — Single Nucleotide Polymorphisms (SNPs) fixed during the experimental evolution of five lines (Msh2_1 to Msh2_5) of Saccharomyces cerevisiae. For each of the SNPs we show their exact chromosomal location and position. (XLS) [file pgen.1003176.s005.xls]

## Sheet: Msh2_1
P20			P30			P50			P70			P90			P100
Chromosome	Position		Chromosome	Position		Chromosome	Position		Chromosome	Position		Chromosome	Position		Chromosome	Position
I	6769		I	6769		I	6769		I	6769		I	13420		I	6769
I	191638		I	13420		I	13420		I	13420		I	175158		I	13420
II	8575		I	178539		I	178539		I	178539		I	178539		I	175158
II	488043		I	191638		I	191638		I	191638		I	191638		I	178539
II	758853		II	8575		II	8575		II	8575		II	8575		I	191638
IV	574566		IV	370972		II	17090		II	17090		II	17090		II	8575
V	7751		IV	930517		II	53359		II	53359		II	53359		II	17090
V	201725		IV	1291844		II	218747		II	455167		II	282732		II	53359
VI	58035		IV	1444032		II	455167		II	562872		II	455167		II	96368
VI	121151		Mito	73140		II	786736		II	571612		II	554150		II	282732
VI	134566		V	7751		II	786737		II	701391		II	571612		II	455167
VII	784407		V	201725		III	61730		III	61730		II	701391		II	554150
VII	833235		VI	4827		III	61745		III	61745		III	61730		II	562872
VII	988414		VI	58035		IV	31642		III	116767		III	61745		II	571612
VII	1006283		VI	121151		IV	77815		III	167753		III	116767		II	701391
VII	1006284		VI	134566		IV	101121		IV	31642		III	167753		III	61730
VIII	216664		VII	55383		IV	164851		IV	77815		III	282559		III	61745
VIII	370520		VII	215206		IV	195998		IV	101121		IV	31642		III	63007
VIII	476434		VII	392759		IV	370972		IV	165840		IV	77815		III	116767
X	82423		VII	784407		IV	930517		IV	195998		IV	101121		III	167753
X	138618		VII	833235		IV	1045973		IV	370972		IV	165840		III	282559
X	240105		VII	988414		IV	1291844		IV	373997		IV	195998		III	285038
XI	189366		VII	1011849		IV	1444032		IV	580596		IV	370972		III	291558
XI	301242		VIII	123955		IV	1488061		IV	799428		IV	373997		IV	31642
XI	467546		VIII	216664		IX	189091		IV	831652		IV	416430		IV	77815
XII	12		X	82423		IX	330905		IV	930517		IV	580596		IV	101121
XII	13		X	138618		IX	422249		IV	1045973		IV	799428		IV	165840
XII	223017		XI	301242		V	7751		IV	1291844		IV	831652		IV	195998
XII	263099		XI	467546		V	201725		IV	1444032		IV	893212		IV	370972
XII	286277		XII	223017		VI	95795		IV	1447515		IV	930517		IV	373997
XII	424438		XII	263099		VI	121151		IV	1488061		IV	1045973		IV	416430
XII	752880		XII	286277		VI	134566		IV	1517543		IV	1291844		IV	580596
XIII	511332		XII	424438		VII	55383		IX	189091		IV	1444032		IV	799428
XIII	814419		XII	752880		VII	123294		IX	298691		IV	1488061		IV	831652
XIII	890347		XIII	408859		VII	215206		IX	422249		IV	1517543		IV	838283
XIII	916671		XIII	511332		VII	784407		V	7751		IX	189091		IV	838284
XIV	43141		XIII	814419		VII	988414		V	201725		IX	235080		IV	893212
XIV	91099		XIII	890347		VII	1011849		V	450422		IX	260413		IV	930517
XIV	268684		XIII	916671		VIII	123955		V	507371		IX	298691		IV	1034253
XIV	276822		XIV	91099		VIII	124781		V	535242		IX	422249		IV	1045973
XV	766337		XIV	268684		VIII	216664		VI	4827		V	7751		IV	1291844
XV	807728		XIV	276822		VIII	346074		VI	95795		V	201725		IV	1444032
XV	985221		XIV	695376		X	82423		VI	121151		V	450422		IV	1488061
XVI	178463		XV	766337		X	174477		VI	134566		V	507371		IV	1517543
XVI	198319		XV	807728		X	552105		VII	17397		V	535242		IX	169785
			XV	978362		X	578504		VII	55383		VI	95795		IX	189091
			XV	985221		XI	156027		VII	123294		VI	121151		IX	235080
			XVI	178463		XI	467544		VII	215206		VI	134566		IX	260413
			XVI	198319		XI	467546		VII	392759		VII	17397		IX	298691
						XII	223017		VII	784407		VII	55383		IX	422249
						XII	263099		VII	797053		VII	123294		Mito	10207
						XII	286277		VII	833235		VII	215206		V	7751
						XII	424438		VII	905823		VII	736822		V	23392
						XII	699963		VII	988414		VII	784407		V	201725
						XII	752880		VII	1011849		VII	797053		V	450422
						XII	782696		VII	1042903		VII	905823		V	507371
						XII	1039725		VIII	71959		VII	926324		V	535242
						XIII	408859		VIII	113131		VII	939221		VI	95795
						XIII	511332		VIII	123955		VII	988414		VI	121151
						XIII	814419		VIII	216664		VII	1011849		VI	134566
						XIII	890347		VIII	346074		VII	1042903		VII	17397
						XIII	916671		X	82423		VIII	123955		VII	55383
						XIV	91099		X	138618		VIII	216664		VII	123294
						XIV	241459		X	174477		VIII	346074		VII	202896
						XIV	268684		X	231244		X	60271		VII	215206
						XIV	276822		X	369658		X	82423		VII	341180
						XIV	343379		X	552105		X	174477		VII	392759
						XIV	555608		X	578504		X	231244		VII	513415
						XIV	695376		XI	156027		X	369658		VII	736822
						XV	374947		XI	198678		X	552105		VII	784407
						XV	766337		XI	301242		X	578504		VII	797053
						XV	807728		XI	467544		X	704337		VII	833235
						XV	985221		XI	467546		XI	156027		VII	905823
						XVI	198319		XII	91845		XI	198678		VII	926324
						XVI	293551		XII	130082		XI	301242		VII	939221
						XVI	391071		XII	223017		XI	467544		VII	988414
						XVI	683971		XII	263099		XI	467546		VII	1011849
						XVI	874262		XII	286277		XII	91845		VII	1042903
									XII	424438		XII	223017		VIII	30745
									XII	492426		XII	286277		VIII	113131
									XII	561703		XII	424438		VIII	123955
									XII	607993		XII	492426		VIII	216664
									XII	690122		XII	561703		VIII	346074
									XII	752880		XII	607993		X	60271
									XII	782696		XII	752880		X	82423
									XII	880020		XII	782696		X	138618
									XII	958458		XII	869012		X	172569
									XIII	256800		XII	880020		X	174477
									XIII	408859		XII	958458		X	231244
									XIII	511332		XIII	408859		X	275873
									XIII	528300		XIII	511332		X	290550
									XIII	576754		XIII	528300		X	369658
									XIII	633811		XIII	633811		X	410833
									XIII	694556		XIII	694556		X	552105
									XIII	814419		XIII	814419		X	578504
									XIII	890347		XIII	890347		X	704337
									XIII	916671		XIII	916671		XI	156027
									XIV	91099		XIV	91099		XI	198678
									XIV	154053		XIV	154053		XI	301242
									XIV	241459		XIV	178470		XI	467544
									XIV	268684		XIV	241459		XI	467546
									XIV	271382		XIV	268684		XII	91845
									XIV	276822		XIV	271382		XII	223017
									XIV	343379		XIV	276822		XII	263099
									XIV	555608		XIV	343379		XII	286277
									XIV	695376		XIV	372442		XII	424438
									XIV	732202		XIV	555608		XII	492426
									XIV	757839		XIV	695376		XII	561703
									XIV	766960		XIV	732202		XII	607993
									XV	228635		XIV	757839		XII	690122
									XV	338277		XIV	766960		XII	699963
									XV	720355		XV	50507		XII	710682
									XV	766337		XV	79297		XII	752880
									XV	807728		XV	228635		XII	782696
									XV	978362		XV	338277		XII	880020
									XV	985221		XV	720355		XII	958458
									XVI	178463		XV	766337		XIII	256800
									XVI	198319		XV	811276		XIII	342324
									XVI	293551		XV	978362		XIII	408859
									XVI	391071		XV	985221		XIII	511332
									XVI	683971		XV	1000542		XIII	528300
									XVI	874262		XVI	198319		XIII	576754
												XVI	293551		XIII	581062
												XVI	370528		XIII	633811
												XVI	391071		XIII	694556
												XVI	522069		XIII	814419
												XVI	683971		XIII	890347
												XVI	874262		XIII	916671
															XIV	91099
															XIV	95873
															XIV	154053
															XIV	178470
															XIV	241459
															XIV	261211
															XIV	268684
															XIV	271382
															XIV	276822
															XIV	343379
															XIV	372442
															XIV	390731
															XIV	555608
															XIV	695376
															XIV	732202
															XIV	757839
															XIV	766960
															XV	50507
															XV	228635
															XV	320985
															XV	338277
															XV	678544
															XV	720355
															XV	766337
															XV	807728
															XV	811276
															XV	978362
															XV	985221
															XV	1000542
															XVI	178463
															XVI	198319
															XVI	245680
															XVI	293551
															XVI	370528
															XVI	391071
															XVI	522069
															XVI	593016
															XVI	683971
															XVI	874262

## Sheet: Msh2_2
P20			P30			P50			P70			P90			P100
Chromosome	Position		Chromosome	Position		Chromosome	Position		Chromosome	Position		Chromosome	Position		Chromosome	Position
I	177734		I	177734		I	177734		I	171535		I	8651		I	8651
II	179959		II	179959		II	179959		I	177734		I	171535		I	171535
II	217449		II	217449		II	217449		II	179959		I	174953		I	174953
II	542194		II	368869		II	471890		II	217449		I	177734		I	177734
II	698088		II	519218		II	519218		II	378102		II	19174		II	19174
II	711868		II	525373		II	525373		II	471890		II	179959		II	100882
III	81538		II	542194		II	542194		II	519218		II	217449		II	179959
IV	94955		II	625706		II	625706		II	523571		II	343573		II	217449
IV	204800		II	711868		II	711868		II	525373		II	471890		II	343573
IV	1417666		III	81538		II	786736		II	542194		II	519218		II	408886
IX	88316		IV	94955		II	786737		II	621893		II	520253		II	471890
IX	90988		IV	204800		III	81538		II	625706		II	523571		II	519218
VII	331101		IV	255958		IV	46729		II	711868		II	525373		II	520253
VII	542290		IV	994191		IV	94955		II	713920		II	542194		II	523571
X	300826		IV	1417666		IV	204800		III	81538		II	621893		II	525373
XI	338118		IX	88316		IV	927091		IV	46729		II	625706		II	542194
XII	12		IX	90988		IV	994191		IV	94955		II	711868		II	621893
XII	13		IX	176617		IV	1059252		IV	204800		III	81538		II	625706
XII	300413		VI	95790		IV	1071873		IV	255958		III	152472		II	711868
XII	522406		VII	331101		IV	1275348		IV	835477		III	236784		III	8353
XII	795426		VII	542290		IV	1417666		IV	927091		IV	25736		III	81538
XIII	851734		VII	674109		IX	88316		IV	994191		IV	46729		III	152472
XIV	33753		VIII	197895		IX	90988		IV	1071873		IV	94955		IV	25736
XV	64050		X	300826		IX	176617		IV	1275348		IV	169635		IV	46729
XV	79304		XI	158689		IX	350036		IV	1401436		IV	196432		IV	94955
XV	339563		XI	189366		V	192555		IV	1417666		IV	204800		IV	169635
XV	389814		XI	338118		VII	331101		IV	1492321		IV	255958		IV	196432
XV	663773		XI	535505		VII	542290		IX	88316		IV	578172		IV	204800
XV	855725		XI	590486		VII	733252		IX	90988		IV	772975		IV	255958
XVI	534333		XII	300413		VII	959850		IX	176617		IV	777898		IV	501033
XVI	708881		XII	522406		VIII	123955		IX	273776		IV	835477		IV	551828
XVI	939708		XII	795426		VIII	261566		IX	319721		IV	864568		IV	578172
			XIV	33753		X	96207		Mito	52296		IV	927091		IV	772975
			XIV	457410		X	300826		Mito	60457		IV	994191		IV	777898
			XV	339563		X	650776		V	310568		IV	1030368		IV	835477
			XV	389814		XI	207202		V	338643		IV	1071873		IV	864568
			XV	483913		XI	338118		V	342396		IV	1170758		IV	927091
			XV	663773		XI	535505		VI	58035		IV	1275348		IV	994191
			XV	855725		XI	590486		VI	122907		IV	1401436		IV	1016984
			XVI	449853		XII	12		VII	331101		IV	1417666		IV	1030368
			XVI	534333		XII	13		VII	343690		IV	1492321		IV	1071873
			XVI	708881		XII	112104		VII	542290		IX	43180		IV	1170758
			XVI	939708		XII	300413		VII	733252		IX	88316		IV	1275348
						XII	522406		VII	776699		IX	90988		IV	1377608
						XII	550047		VII	959850		IX	166186		IV	1401436
						XII	821792		VIII	38222		IX	168080		IV	1417666
						XIII	364098		VIII	123955		IX	176617		IV	1438018
						XIV	33753		VIII	194523		IX	273776		IV	1492321
						XIV	457410		VIII	194585		IX	305467		IX	43180
						XIV	460626		VIII	194586		IX	319721		IX	88316
						XIV	479482		VIII	197895		Mito	52296		IX	90988
						XV	191071		VIII	233358		Mito	60457		IX	166186
						XV	234542		VIII	254374		V	310568		IX	176617
						XV	339563		VIII	261566		V	338643		IX	273776
						XV	389814		X	60696		V	342396		IX	319721
						XV	483913		X	96207		VI	58035		Mito	52296
						XV	663773		X	181863		VI	122907		Mito	60457
						XV	680021		X	300826		VII	331101		V	78391
						XV	855725		X	650776		VII	343690		V	120227
						XV	965996		XI	305949		VII	542290		V	310568
						XVI	449853		XI	338118		VII	672724		V	338643
						XVI	534333		XI	535505		VII	681875		V	342396
						XVI	708881		XI	590486		VII	733252		V	546112
						XVI	816211		XII	112104		VII	776699		V	555467
						XVI	934089		XII	138188		VII	838795		VI	58035
						XVI	939708		XII	300413		VII	906625		VI	122907
									XII	432228		VII	916063		VII	331101
									XII	522406		VII	959850		VII	343690
									XII	550047		VIII	37981		VII	542290
									XII	696827		VIII	38222		VII	672724
									XII	795426		VIII	123955		VII	681875
									XII	821792		VIII	197895		VII	733252
									XII	1020442		VIII	261566		VII	772977
									XII	1050330		VIII	269832		VII	776699
									XIII	300050		X	96207		VII	838795
									XIII	364098		X	135715		VII	906625
									XIII	597165		X	300826		VII	916063
									XIII	912610		X	581888		VII	959850
									XIV	33753		X	650776		VIII	37981
									XIV	324645		XI	23289		VIII	38222
									XIV	457410		XI	305949		VIII	194538
									XIV	716190		XI	338118		VIII	194585
									XV	32122		XI	535505		VIII	194586
									XV	234399		XI	590486		VIII	197895
									XV	234542		XII	12		VIII	233358
									XV	339563		XII	13		VIII	254374
									XV	389814		XII	112104		VIII	261566
									XV	483913		XII	226660		VIII	269832
									XV	565807		XII	283054		VIII	394212
									XV	663773		XII	300413		X	96207
									XV	855725		XII	422225		X	135715
									XV	965996		XII	432228		X	300826
									XVI	323313		XII	522406		X	512984
									XVI	323976		XII	524160		X	581888
									XVI	383180		XII	550047		X	650776
									XVI	432124		XII	696827		XI	23289
									XVI	449853		XII	795426		XI	158689
									XVI	511690		XII	821792		XI	189366
									XVI	534333		XII	1020442		XI	222727
									XVI	625998		XII	1050330		XI	305949
									XVI	708881		XIII	26099		XI	338118
									XVI	816211		XIII	300050		XI	535505
									XVI	934089		XIII	364098		XI	590486
									XVI	939708		XIII	819996		XII	112104
												XIII	851740		XII	226660
												XIII	912610		XII	283054
												XIV	33753		XII	300413
												XIV	65030		XII	422225
												XIV	116334		XII	432228
												XIV	324645		XII	447251
												XIV	431331		XII	522406
												XIV	457410		XII	524160
												XIV	526737		XII	550047
												XIV	716190		XII	565482
												XV	32122		XII	696827
												XV	234399		XII	697027
												XV	234542		XII	795426
												XV	339563		XII	821792
												XV	389814		XII	1020442
												XV	483913		XII	1050330
												XV	565807		XIII	26099
												XV	663773		XIII	26550
												XV	758929		XIII	300050
												XV	841090		XIII	324744
												XV	855725		XIII	364098
												XV	965996		XIII	436282
												XV	1010263		XIII	702610
												XV	1026260		XIII	819996
												XVI	63364		XIII	912610
												XVI	383180		XIV	33753
												XVI	432124		XIV	65030
												XVI	447641		XIV	116334
												XVI	449853		XIV	324645
												XVI	513857		XIV	340194
												XVI	534333		XIV	431331
												XVI	708881		XIV	457410
												XVI	816211		XIV	526737
												XVI	934089		XIV	716190
															XV	32122
															XV	234399
															XV	234542
															XV	339563
															XV	389814
															XV	483913
															XV	565807
															XV	614878
															XV	663773
															XV	758929
															XV	841090
															XV	855725
															XV	965996
															XV	986778
															XV	1010263
															XV	1026260
															XVI	63364
															XVI	241828
															XVI	242831
															XVI	323313
															XVI	323976
															XVI	383180
															XVI	432124
															XVI	447641
															XVI	449853
															XVI	511690
															XVI	513857
															XVI	534333
															XVI	678841
															XVI	708881
															XVI	816211
															XVI	934089
															XVI	939708

## Sheet: Msh2_3
P20			P30			P50			P70			P90			P100
Chromosome	Position		Chromosome	Position		Chromosome	Position		Chromosome	Position		Chromosome	Position		Chromosome	Position
I	193248		I	193248		I	193248		I	193248		I	53973		I	53973
II	724429		II	420414		II	140751		II	140751		I	193248		I	78587
III	61662		II	673350		II	420414		II	332684		II	10036		I	193248
IV	148414		II	724429		II	654699		II	420414		II	140751		II	10036
IV	243418		II	779355		II	673350		II	453681		II	199651		II	140751
IV	1497107		II	779356		II	724429		II	618690		II	279321		II	199651
IX	113829		III	61662		II	786737		II	654699		II	329462		II	279321
V	115927		IV	148414		III	61662		II	673350		II	332684		II	329462
V	164453		IV	219164		III	224791		II	702246		II	420414		II	332684
V	244353		IV	243418		IV	148414		II	724429		II	453681		II	420414
VI	4827		IV	1317085		IV	177033		II	770915		II	618690		II	453681
VIII	195709		IV	1497107		IV	205703		III	15362		II	654699		II	618690
X	704638		IX	113829		IV	219164		III	15612		II	673350		II	625991
XI	75082		V	164453		IV	243418		III	61662		II	702246		II	654699
XI	282347		V	219890		IV	255075		III	154037		II	724429		II	673350
XI	589499		V	244353		IV	294326		III	180403		II	770915		II	702246
XII	12		VI	58035		IV	894524		III	216004		III	4010		II	724429
XII	13		VII	204265		IV	1317085		III	291011		III	15362		II	770915
XII	524478		VII	218492		IV	1420377		IV	113317		III	15612		III	4010
XII	716350		VIII	195709		IV	1497107		IV	148414		III	61662		III	15362
XIII	272424		VIII	507858		IX	113829		IV	177033		III	154037		III	15612
XIV	218328		X	128297		V	244353		IV	205703		III	180403		III	61662
XIV	593437		X	315773		VI	4827		IV	219164		III	215021		III	154037
XV	611024		X	614096		VI	260364		IV	243418		III	216004		III	180403
XV	911714		X	704638		VII	32852		IV	255075		III	291011		III	216004
XVI	269488		XI	282347		VII	66599		IV	294326		IV	113317		III	291011
XVI	792181		XI	286532		VII	215875		IV	503719		IV	137811		IV	113317
			XI	589499		VII	218492		IV	584791		IV	148414		IV	148414
			XI	622233		VII	227415		IV	674063		IV	174888		IV	174888
			XII	524478		VII	296229		IV	894524		IV	177033		IV	177033
			XII	716350		VII	414475		IV	1108126		IV	205703		IV	205703
			XIII	272424		VII	555928		IV	1145905		IV	219164		IV	219164
			XIII	562097		VII	642160		IV	1317085		IV	231576		IV	231576
			XIV	218328		VII	1004514		IV	1420377		IV	243418		IV	243418
			XIV	593437		VII	1054272		IV	1497107		IV	255075		IV	255075
			XV	92458		VIII	195709		IX	77695		IV	294326		IV	294326
			XV	911714		VIII	507858		IX	113829		IV	388826		IV	453177
			XVI	269488		X	90680		IX	152146		IV	453177		IV	503719
			XVI	792181		X	315773		IX	380425		IV	503719		IV	628128
			XVI	901900		X	344692		V	16452		IV	584791		IV	658297
						X	413319		V	164453		IV	674063		IV	674063
						X	564014		V	231888		IV	894524		IV	683354
						X	704638		V	244353		IV	1108126		IV	894524
						XI	282347		V	284830		IV	1132186		IV	1007089
						XI	589499		V	405319		IV	1145905		IV	1108126
						XII	12		V	426188		IV	1167822		IV	1119510
						XII	13		V	549896		IV	1317085		IV	1124202
						XII	22779		VI	4827		IV	1391124		IV	1145905
						XII	193374		VI	23825		IV	1402298		IV	1153427
						XII	414215		VI	34602		IV	1420377		IV	1167822
						XII	524478		VI	58035		IV	1497107		IV	1317085
						XII	716350		VI	260364		IV	1503879		IV	1361357
						XIII	272424		VI	264875		IV	1524960		IV	1391124
						XIII	302797		VII	32852		IV	1525299		IV	1420377
						XIII	320531		VII	66599		IX	77695		IV	1480109
						XIII	408600		VII	102041		IX	113829		IV	1497107
						XIII	438299		VII	158957		IX	152146		IX	77695
						XIII	562097		VII	204265		IX	380425		IX	113829
						XIII	825530		VII	215875		V	16452		IX	152146
						XIII	855091		VII	218492		V	45747		IX	253853
						XIV	47211		VII	227415		V	231888		IX	301294
						XIV	218328		VII	296229		V	244353		IX	380425
						XIV	297775		VII	366925		V	284830		V	16452
						XIV	593437		VII	414475		V	405319		V	37491
						XV	79304		VII	422698		V	426188		V	45747
						XV	79305		VII	456220		V	549896		V	164453
						XV	92458		VII	555928		VI	4827		V	202046
						XV	301307		VII	642160		VI	20834		V	231888
						XV	453750		VII	755444		VI	23825		V	244353
						XV	740706		VII	1004514		VI	34602		V	284830
						XV	911714		VII	1009415		VI	187118		V	405319
						XV	997726		VII	1054272		VI	260364		V	426188
						XVI	269488		VII	1058146		VI	264875		V	466021
						XVI	616773		VIII	33680		VII	32852		V	549896
						XVI	673600		VIII	64016		VII	66599		VI	4827
						XVI	792181		VIII	100880		VII	102041		VI	20834
						XVI	893954		VIII	195709		VII	158957		VI	23825
						XVI	901900		VIII	507858		VII	204265		VI	34602
						XVI	928037		X	90680		VII	215875		VI	260364
									X	128297		VII	218492		VI	264875
									X	156224		VII	227415		VII	32852
									X	290445		VII	296229		VII	66599
									X	315773		VII	358457		VII	102041
									X	344692		VII	366925		VII	158957
									X	380819		VII	414475		VII	204265
									X	413319		VII	422698		VII	215875
									X	499665		VII	456220		VII	218492
									X	564014		VII	642160		VII	219001
									X	564336		VII	696452		VII	227415
									X	579973		VII	911910		VII	296229
									X	614096		VII	1035472		VII	358457
									X	704638		VII	1043914		VII	366925
									X	720477		VII	1054272		VII	414475
									XI	64033		VII	1081463		VII	422698
									XI	189366		VIII	33680		VII	456220
									XI	282347		VIII	39096		VII	477972
									XI	337860		VIII	64016		VII	555928
									XI	589499		VIII	100880		VII	642160
									XI	615241		VIII	195709		VII	661610
									XI	622233		VIII	369045		VII	670402
									XII	22779		VIII	425580		VII	911910
									XII	124947		VIII	507858		VII	1004514
									XII	193374		VIII	515284		VII	1043914
									XII	414215		X	90680		VII	1054272
									XII	524478		X	128297		VIII	64016
									XII	716350		X	156224		VIII	100880
									XII	749258		X	290445		VIII	195709
									XII	843426		X	315773		VIII	369045
									XII	906487		X	344692		VIII	425580
									XII	1024164		X	380819		VIII	440616
									XII	1058649		X	413319		VIII	507858
									XIII	272080		X	499665		VIII	515284
									XIII	272424		X	564014		X	83556
									XIII	302797		X	564336		X	90680
									XIII	320531		X	579973		X	103623
									XIII	329071		X	614096		X	128297
									XIII	408600		X	641475		X	156224
									XIII	438299		X	667817		X	290445
									XIII	548955		X	704638		X	315773
									XIII	562097		X	720477		X	318674
									XIII	574507		XI	36017		X	344692
									XIII	574817		XI	86672		X	380819
									XIII	640214		XI	138378		X	413319
									XIII	825530		XI	269787		X	499665
									XIII	846108		XI	282347		X	542093
									XIII	855091		XI	337860		X	564014
									XIV	47211		XI	447631		X	574917
									XIV	119903		XI	589499		X	579973
									XIV	135775		XI	622233		X	614096
									XIV	190078		XI	635097		X	641475
									XIV	218328		XII	22779		X	667817
									XIV	232528		XII	23263		X	704638
									XIV	239787		XII	282693		X	707941
									XIV	297775		XII	310136		X	720477
									XIV	498619		XII	414215		XI	36017
									XIV	593437		XII	432935		XI	269787
									XIV	686802		XII	524478		XI	282347
									XV	61953		XII	716350		XI	336448
									XV	71127		XII	749258		XI	337860
									XV	92458		XII	843426		XI	447631
									XV	170444		XII	906487		XI	589499
									XV	173814		XII	1024164		XI	591090
									XV	199948		XII	1058649		XI	615241
									XV	232577		XIII	41244		XI	622233
									XV	252662		XIII	264138		XII	22779
									XV	301307		XIII	272080		XII	23263
									XV	391688		XIII	272424		XII	124947
									XV	717941		XIII	302797		XII	166523
									XV	740706		XIII	320531		XII	193374
									XV	911714		XIII	322951		XII	310136
									XV	965865		XIII	408600		XII	414215
									XVI	269488		XIII	438299		XII	432935
									XVI	379211		XIII	548955		XII	524478
									XVI	485803		XIII	562097		XII	716350
									XVI	548763		XIII	574507		XII	749258
									XVI	605601		XIII	574817		XII	843426
									XVI	616773		XIII	640214		XII	906487
									XVI	636259		XIII	703336		XII	1024164
									XVI	673600		XIII	823258		XII	1058649
									XVI	773590		XIII	825530		XIII	264138
									XVI	773764		XIII	846108		XIII	272080
									XVI	792181		XIII	855091		XIII	272424
									XVI	901900		XIII	914767		XIII	302797
									XVI	903296		XIII	924339		XIII	320531
									XVI	928037		XIV	6650		XIII	322951
												XIV	6652		XIII	329071
												XIV	47211		XIII	396842
												XIV	119903		XIII	408600
												XIV	135775		XIII	438299
												XIV	184536		XIII	548955
												XIV	190078		XIII	557079
												XIV	218328		XIII	562097
												XIV	232528		XIII	574507
												XIV	239787		XIII	574817
												XIV	297775		XIII	640214
												XIV	407692		XIII	703336
												XIV	425784		XIII	823258
												XIV	447488		XIII	825530
												XIV	496159		XIII	846108
												XIV	498619		XIII	855091
												XIV	593437		XIII	899901
												XIV	686802		XIII	914767
												XV	61953		XIV	39981
												XV	63084		XIV	47211
												XV	71127		XIV	119903
												XV	92458		XIV	127338
												XV	137197		XIV	135775
												XV	170444		XIV	184536
												XV	173814		XIV	190078
												XV	199948		XIV	218328
												XV	232577		XIV	232528
												XV	252662		XIV	239787
												XV	301307		XIV	297775
												XV	373061		XIV	307612
												XV	391688		XIV	407692
												XV	499825		XIV	444814
												XV	717941		XIV	447488
												XV	726187		XIV	483597
												XV	740706		XIV	498619
												XV	777209		XIV	593437
												XV	965865		XIV	686802
												XV	981484		XV	24980
												XVI	179102		XV	61953
												XVI	255093		XV	71127
												XVI	269488		XV	92458
												XVI	317816		XV	137197
												XVI	379211		XV	170444
												XVI	485803		XV	173814
												XVI	548763		XV	199948
												XVI	605601		XV	232577
												XVI	606395		XV	252662
												XVI	616773		XV	265600
												XVI	636259		XV	303657
												XVI	673600		XV	391688
												XVI	792181		XV	499825
												XVI	898725		XV	717941
												XVI	901900		XV	726187
												XVI	903296		XV	740706
												XVI	928037		XV	777209
															XV	815063
															XV	863172
															XV	911714
															XV	965865
															XVI	255093
															XVI	269488
															XVI	323360
															XVI	379211
															XVI	485803
															XVI	519218
															XVI	548763
															XVI	589227
															XVI	605601
															XVI	616773
															XVI	636259
															XVI	673600
															XVI	773590
															XVI	792181
															XVI	901900
															XVI	903296
															XVI	928037

## Sheet: Msh2_4
P20			P30			P50			P70			P90			P100
Chromosome	Position		Chromosome	Position		Chromosome	Position		Chromosome	Position		Chromosome	Position		Chromosome	Position
II	804022		II	716402		II	102		II	215910		I	25489		I	175469
IV	36903		II	781634		II	716402		II	716402		I	25498		I	227555
IV	818349		II	804022		II	781634		II	781634		I	27130		II	28038
IV	1164871		IV	178289		II	804022		II	804022		I	175469		II	83163
IV	1437084		IV	367911		III	231417		II	804253		I	227555		II	147602
IX	439858		IV	818349		IV	88566		III	34212		II	28038		II	147918
Mito	82507		IV	1073866		IV	127758		III	231417		II	83163		II	215910
VII	377643		IV	1164871		IV	178289		IV	88566		II	147918		II	363899
VII	592648		IV	1437084		IV	367911		IV	150464		II	215910		II	564121
X	740228		V	492062		IV	707145		IV	178289		II	564121		II	716402
XI	305949		VI	58035		IV	818349		IV	367911		II	716402		II	735744
XI	657876		VII	26188		IV	943628		IV	414635		II	735744		II	781634
XIV	445934		VII	128850		IV	1073866		IV	707145		II	781634		II	804022
XV	998386		VII	354229		IV	1164871		IV	818349		II	786736		II	804253
XVI	310122		VII	377643		IV	1437084		IV	859241		II	786737		III	34212
XVI	626603		X	614079		V	188739		IV	930987		II	804022		III	120083
			X	697024		V	353604		IV	943628		II	804253		III	129263
			XI	657876		VI	179185		IV	956817		III	34212		III	201620
			XI	661036		VII	26188		IV	1073866		III	129263		III	221873
			XI	661053		VII	128850		IV	1164871		III	201620		III	224791
			XII	679590		VII	367787		IV	1437084		III	224791		III	231417
			XIII	39639		VII	371809		IX	260699		III	231417		III	271853
			XIII	575430		VII	377643		Mito	25963		III	303402		III	303402
			XIV	95126		VII	497791		V	7539		IV	88566		IV	33731
			XIV	155792		VIII	239764		V	65276		IV	111925		IV	88566
			XIV	445934		X	400294		V	188739		IV	150464		IV	111925
			XIV	557906		X	400297		V	212605		IV	178289		IV	150464
			XV	998386		X	614079		V	294112		IV	323708		IV	178289
			XVI	310122		X	697024		V	305880		IV	367911		IV	367911
			XVI	585744		XI	38655		V	492062		IV	414635		IV	414635
			XVI	626603		XI	94354		VI	179185		IV	525266		IV	425188
						XI	493402		VI	232092		IV	687348		IV	687348
						XI	539912		VII	26188		IV	707145		IV	707145
						XI	568593		VII	128850		IV	818349		IV	818349
						XI	657876		VII	165336		IV	943628		IV	913446
						XII	94274		VII	207587		IV	956817		IV	930987
						XII	193838		VII	354229		IV	1043607		IV	943628
						XII	400979		VII	371809		IV	1073866		IV	956817
						XII	679590		VII	377643		IV	1164871		IV	1019397
						XIII	39639		VII	497791		IV	1402298		IV	1043607
						XIII	914824		VII	532833		IV	1419632		IV	1073866
						XIII	914826		VII	587562		IV	1437084		IV	1129495
						XIV	86029		VIII	165448		IV	1503949		IV	1164871
						XIV	95126		VIII	239764		IV	1524960		IV	1419632
						XIV	155792		VIII	518746		IV	1525299		IV	1437084
						XIV	160964		X	26886		IV	1525321		IV	1438877
						XIV	207864		X	28738		IX	93409		IX	93409
						XIV	445934		X	119806		IX	260699		IX	118495
						XIV	709196		X	120753		IX	270867		IX	131381
						XV	94613		X	161335		Mito	25963		IX	260699
						XV	656604		X	400294		Mito	48112		IX	270867
						XV	998386		X	400297		Mito	82507		Mito	25963
						XVI	179450		X	614079		V	7539		V	7539
						XVI	310122		X	697024		V	65276		V	65276
						XVI	585744		XI	22425		V	188739		V	66211
						XVI	626603		XI	38655		V	212605		V	188739
						XVI	878352		XI	79428		V	492062		V	212605
						XVI	926027		XI	94354		VI	4827		V	492062
									XI	117382		VI	58032		VI	36243
									XI	176880		VI	58035		VI	58035
									XI	253882		VI	71749		VI	67012
									XI	281524		VI	179185		VI	71749
									XI	493402		VI	232092		VI	179185
									XI	568593		VII	613		VI	232092
									XI	657876		VII	26188		VII	26188
									XI	660643		VII	128850		VII	95552
									XII	94274		VII	165336		VII	117196
									XII	131139		VII	207587		VII	128850
									XII	167442		VII	354229		VII	165336
									XII	173640		VII	371809		VII	207587
									XII	398769		VII	377643		VII	354229
									XII	400979		VII	442189		VII	371809
									XII	679590		VII	442201		VII	377643
									XII	878749		VII	497791		VII	497791
									XIII	39639		VII	520423		VII	520423
									XIII	254804		VII	532833		VII	532833
									XIII	575430		VII	587562		VII	587562
									XIII	612001		VII	601668		VII	601668
									XIII	692031		VII	606364		VII	606364
									XIII	859146		VIII	165448		VII	852925
									XIII	900479		VIII	239764		VII	861566
									XIV	86029		VIII	360565		VII	1029822
									XIV	155792		VIII	518746		VIII	8326
									XIV	160964		VIII	556870		VIII	22626
									XIV	173702		X	26886		VIII	165448
									XIV	273972		X	28738		VIII	239764
									XIV	399595		X	120753		VIII	330985
									XIV	445934		X	139559		VIII	350526
									XIV	557906		X	150159		VIII	360565
									XIV	672223		X	161335		VIII	431397
									XIV	709196		X	396475		VIII	518746
									XV	365516		X	400294		X	26886
									XV	564684		X	400297		X	28738
									XV	656604		X	614079		X	87706
									XV	998386		X	697024		X	120753
									XVI	114175		X	745682		X	139559
									XVI	177155		X	745684		X	161335
									XVI	179450		XI	22425		X	335158
									XVI	310122		XI	38655		X	396475
									XVI	464732		XI	79428		X	400294
									XVI	493603		XI	94354		X	400297
									XVI	585744		XI	117382		X	527034
									XVI	626603		XI	176880		X	614079
									XVI	801510		XI	253882		X	697024
									XVI	815613		XI	281524		XI	22425
									XVI	878352		XI	376157		XI	38655
									XVI	926027		XI	411552		XI	79428
												XI	493402		XI	94354
												XI	563384		XI	117382
												XI	568593		XI	176880
												XI	657876		XI	210220
												XII	5741		XI	253882
												XII	5757		XI	281524
												XII	94274		XI	376157
												XII	131139		XI	411552
												XII	167442		XI	493402
												XII	173640		XI	563384
												XII	398769		XI	568593
												XII	400979		XI	657876
												XII	425697		XI	660824
												XII	610312		XI	661041
												XII	679590		XI	661053
												XII	699963		XII	94274
												XII	783010		XII	131139
												XII	867434		XII	167442
												XII	878749		XII	173640
												XII	893589		XII	252192
												XIII	33078		XII	272522
												XIII	39639		XII	398769
												XIII	169498		XII	400979
												XIII	254804		XII	425697
												XIII	479055		XII	646655
												XIII	575430		XII	679590
												XIII	603533		XII	737602
												XIII	612001		XII	783010
												XIII	692031		XII	867434
												XIII	764037		XII	878749
												XIII	851740		XII	893589
												XIII	859146		XII	1039702
												XIII	875818		XII	1040950
												XIII	879871		XIII	33078
												XIII	900479		XIII	39639
												XIV	6650		XIII	209083
												XIV	6652		XIII	254804
												XIV	59062		XIII	479055
												XIV	86029		XIII	575430
												XIV	95126		XIII	603533
												XIV	155792		XIII	612001
												XIV	160964		XIII	692031
												XIV	173702		XIII	764037
												XIV	273972		XIII	859146
												XIV	300950		XIII	875818
												XIV	445934		XIII	879871
												XIV	557906		XIII	900479
												XIV	559388		XIV	59062
												XIV	615625		XIV	86029
												XIV	672223		XIV	139716
												XIV	709196		XIV	155792
												XIV	759870		XIV	160964
												XV	60240		XIV	173702
												XV	335908		XIV	273972
												XV	365516		XIV	445934
												XV	427952		XIV	557906
												XV	564684		XIV	559388
												XV	611023		XIV	615625
												XV	611024		XIV	672223
												XV	656604		XIV	709196
												XV	768689		XIV	759870
												XV	846731		XV	115050
												XV	998386		XV	141464
												XV	1008434		XV	335908
												XVI	114175		XV	365516
												XVI	120136		XV	557947
												XVI	177155		XV	564684
												XVI	179450		XV	656604
												XVI	238924		XV	831346
												XVI	310122		XV	846731
												XVI	384172		XV	998386
												XVI	464732		XV	1008434
												XVI	493603		XVI	114175
												XVI	585744		XVI	120136
												XVI	626603		XVI	177155
												XVI	801510		XVI	179450
												XVI	815613		XVI	238924
												XVI	878352		XVI	310122
												XVI	926027		XVI	339719
															XVI	464732
															XVI	493603
															XVI	585744
															XVI	626603
															XVI	801510
															XVI	815613
															XVI	878352
															XVI	926027

## Sheet: Msh2_5
P20			P50			P90
Chromosome	Position		Chromosome	Position		Chromosome	Position
II	472407		I	110521		I	110521
II	550670		I	129815		I	129815
II	555224		II	202779		II	202779
IV	189047		II	439487		II	351466
IV	1403485		II	458631		II	458631
IV	1472892		II	472407		II	472407
IV	1481517		II	550670		II	490342
Mito	82507		II	555224		II	491810
VI	4827		II	747411		II	550670
VII	176565		II	786736		II	555224
VII	373937		II	786737		II	747411
VIII	461944		III	175509		II	786736
X	35528		IV	189047		II	786737
X	250334		IV	254960		III	175509
X	379493		IV	337260		III	297246
X	465363		IV	422323		IV	189047
X	633126		IV	1237818		IV	254960
XII	381423		IV	1403485		IV	337260
XII	699963		IV	1437174		IV	422323
XIII	680432		IV	1472892		IV	569931
XIV	418717		IV	1481517		IV	664537
XIV	471451		IX	42821		IV	969471
XIV	693724		IX	44772		IV	1215480
XIV	754868		IX	95622		IV	1237818
XV	555904		IX	128507		IV	1403485
XV	742904		IX	339263		IV	1437174
XVI	465244		Mito	82507		IV	1472892
XVI	521480		V	65390		IV	1481517
XVI	764908		V	336567		IX	42173
			V	354205		IX	42821
			V	362588		IX	44772
			VI	196513		IX	95622
			VI	198565		IX	128507
			VI	260256		IX	290354
			VII	1635		IX	339263
			VII	176565		V	65390
			VII	304804		V	336567
			VII	372034		V	362588
			VII	373937		V	372367
			VII	513124		V	476298
			VII	905304		V	557496
			VIII	227289		VI	4827
			VIII	461944		VI	169142
			VIII	483670		VI	196513
			X	35528		VI	198565
			X	101813		VI	260256
			X	250334		VII	1635
			X	465363		VII	176565
			X	634222		VII	304804
			XI	488781		VII	372034
			XI	495632		VII	373937
			XI	553950		VII	467999
			XII	76478		VII	513124
			XII	226064		VII	905304
			XII	266266		VIII	64797
			XII	375444		VIII	227289
			XII	381423		VIII	333667
			XII	553955		VIII	433300
			XII	827823		VIII	461944
			XII	952340		VIII	483670
			XIII	680432		VIII	516847
			XIV	142732		X	35528
			XIV	188968		X	101813
			XIV	380486		X	250334
			XIV	471451		X	379493
			XIV	693724		X	465363
			XIV	753372		X	634222
			XIV	754868		XI	300064
			XV	302445		XI	495534
			XV	473616		XI	495632
			XV	488053		XI	553950
			XV	502676		XII	76478
			XV	555904		XII	375444
			XV	742904		XII	381423
			XV	828442		XII	660488
			XV	984481		XII	827823
			XVI	110935		XII	834715
			XVI	465244		XIII	680432
			XVI	764908		XIII	871614
			XVI	786901		XIII	914824
						XIII	914826
						XIV	142732
						XIV	188968
						XIV	192305
						XIV	470272
						XIV	471451
						XIV	570022
						XIV	693724
						XIV	753372
						XIV	754868
						XIV	757751
						XV	12144
						XV	38256
						XV	302445
						XV	488053
						XV	502676
						XV	555904
						XV	589040
						XV	697961
						XV	699346
						XV	742904
						XV	787975
						XV	828442
						XV	866663
						XV	984481
						XVI	110935
						XVI	465244
						XVI	549361
						XVI	764908
						XVI	786901
						XVI	900500
